# Supplementary material for: 2,4,6-Trimethyl­anilinium bromide
Source: Acta Crystallogr Sect E Struct Rep Online. 2009 Sep 9;65(Pt 10):o2376. doi: 10.1107/S1600536809034497 (PMC2970227; doi:10.1107/S1600536809034497)
Supplement: Supplementary file 2 [file e-65-o2376-Isup2.hkl]

# 
# h,k,l, Fc-squared, Fo-squared, sigma(Fo-squared) and status flag 
# 
data_I
_shelx_title ' 1 in P-1                         Pbca' 
_shelx_refln_list_code          4 
_shelx_F_calc_maximum      270.82 
_exptl_crystal_F_000       879.83 
_reflns_d_resolution_high  0.7701 
 
loop_ 
 _symmetry_equiv_pos_as_xyz 
 'x, y, z' 
 '-x+1/2, -y, z+1/2' 
 'x+1/2, -y+1/2, -z' 
 '-x, y+1/2, -z+1/2' 
 '-x, -y, -z' 
 'x-1/2, y, -z-1/2' 
 '-x-1/2, y-1/2, z' 
 'x, -y-1/2, z-1/2' 
 
_cell_length_a    10.3990 
_cell_length_b    18.7200 
_cell_length_c    10.2820 
_cell_angle_alpha  90.000 
_cell_angle_beta   90.000 
_cell_angle_gamma  90.000 
 
_shelx_F_squared_multiplier     1.000 
 
loop_ 
 _refln_index_h 
 _refln_index_k 
 _refln_index_l 
 _refln_F_squared_calc 
 _refln_F_squared_meas 
 _refln_F_squared_sigma 
 _refln_observed_status 
   2   0   0    12329.97    11197.89    343.16 o 
   4   0   0    38785.44    38343.42   1501.97 o 
   6   0   0     5551.85     5516.56    244.72 o 
   8   0   0       49.08       95.58     27.12 o 
  10   0   0     6767.93     7196.98    481.85 o 
  12   0   0      214.89      229.25    100.93 o 
   2   1   0      316.50      418.46     12.83 o 
   4   1   0      480.86      372.10     17.08 o 
   6   1   0      569.29      513.65     26.49 o 
   8   1   0      115.30      153.52     22.29 o 
  10   1   0       12.36       33.64     20.06 o 
  12   1   0       13.17       38.40     42.52 o 
   2   2   0    18048.58    17999.27    378.53 o 
   4   2   0    23559.26    24755.60    626.55 o 
   6   2   0    18186.07    19405.58    637.20 o 
   8   2   0     2143.64     2213.14    105.04 o 
  10   2   0     5124.53     5443.18    325.29 o 
  12   2   0      152.20      275.57     70.04 o 
   2   3   0      219.83      203.67      9.69 o 
   4   3   0      304.06      339.35     12.59 o 
   6   3   0       70.61       91.39     21.19 o 
   8   3   0       92.36      106.05     19.63 o 
  10   3   0        5.11       69.79     32.72 o 
  12   3   0        0.77       15.83     37.37 o 
   0   4   0    30559.76    22747.83   1713.32 o 
   2   4   0     2939.11     3026.00     75.20 o 
   4   4   0    18317.15    18959.54    425.15 o 
   6   4   0     8952.89     9181.69    268.51 o 
   8   4   0      699.47      654.02     40.00 o 
  10   4   0     3773.07     4156.17    258.62 o 
  12   4   0      127.67      150.81     51.31 o 
   2   5   0     3393.50     3204.56     85.63 o 
   4   5   0     1439.94     1589.50     53.47 o 
   6   5   0        6.85        4.93     10.80 o 
   8   5   0       68.39       90.89     44.53 o 
  10   5   0      190.97      220.86     48.08 o 
  12   5   0      540.29      563.45     83.09 o 
   0   6   0    39299.64    33394.97   3554.34 o 
   2   6   0     6140.36     6441.47    268.46 o 
   4   6   0    14743.07    14309.28    558.75 o 
   6   6   0    10494.63    10392.76    413.79 o 
   8   6   0      573.30      583.24     52.88 o 
  10   6   0     2358.95     2672.29    184.78 o 
  12   6   0      277.51      304.23     62.93 o 
   2   7   0    11073.56    11132.23    264.45 o 
   4   7   0     1080.89     1029.29     56.29 o 
   6   7   0      722.07      773.37     46.20 o 
   8   7   0      111.39      152.78     33.41 o 
  10   7   0      108.48      113.96     40.10 o 
  12   7   0       36.77      127.49     61.12 o 
   0   8   0    35088.45    32752.43   1714.32 o 
   2   8   0     1009.05      854.37     27.94 o 
   4   8   0     9940.07     9596.81    331.80 o 
   6   8   0     9201.12    10311.14    445.34 o 
   8   8   0     1324.82     1403.02     99.48 o 
  10   8   0     3225.63     3147.41    209.11 o 
  12   8   0        5.90       -2.45     38.67 o 
   2   9   0      229.26      141.26     13.04 o 
   4   9   0     2090.72     1984.99     49.79 o 
   6   9   0       53.79       99.41     44.95 o 
   8   9   0     2770.05     2907.33    169.92 o 
  10   9   0      264.17      256.02     51.32 o 
  12   9   0       19.67       54.54     50.95 o 
   0  10   0     7664.62     7176.27    350.65 o 
   2  10   0     5824.44     6058.34    174.38 o 
   4  10   0    10405.91    11064.11    414.99 o 
   6  10   0     7081.12     7285.12    335.94 o 
   8  10   0     1748.38     1677.69    112.04 o 
  10  10   0     1414.88     1466.82    133.79 o 
  12  10   0       58.12       79.57     78.78 o 
   2  11   0      769.20      740.21     39.30 o 
   4  11   0      777.67      742.90     33.70 o 
   6  11   0      698.26      667.87     66.70 o 
   8  11   0       61.13       64.18     48.68 o 
  10  11   0       97.73      102.57     37.60 o 
  12  11   0       70.37       99.48     76.64 o 
   0  12   0    12701.66    13148.43    638.06 o 
   2  12   0     1876.84     1860.61     85.90 o 
   4  12   0     6789.85     6610.87    287.61 o 
   6  12   0     3079.78     3178.54    169.47 o 
   8  12   0       38.24       73.79     31.16 o 
  10  12   0     1622.08     1507.64    155.55 o 
   2  13   0     1824.90     1995.19     82.89 o 
   4  13   0      758.38      868.68     41.58 o 
   6  13   0      174.56      150.97     30.92 o 
   8  13   0      328.55      367.78     53.95 o 
  10  13   0       26.94       99.59     71.14 o 
   0  14   0    10623.45    10429.61    672.07 o 
   2  14   0       19.24       38.08     15.59 o 
   4  14   0     2533.45     2480.23    102.47 o 
   6  14   0     1702.37     1724.00    110.70 o 
   8  14   0      180.37      158.58     40.70 o 
  10  14   0      989.24     1170.75    197.99 o 
   2  15   0      287.99      278.06     27.40 o 
   4  15   0     1847.15     1950.10    114.95 o 
   6  15   0      450.09      478.56     51.08 o 
   8  15   0      700.86      658.80    102.18 o 
  10  15   0       10.57      -71.11     93.73 o 
   0  16   0     4607.82     4762.37    291.04 o 
   2  16   0      144.18      163.98     25.95 o 
   4  16   0     1920.49     2049.40    131.63 o 
   6  16   0      665.80      696.35     71.04 o 
   8  16   0       43.88       75.95     61.60 o 
  10  16   0      489.40      536.89    139.74 o 
   2  17   0     2482.11     2538.39    128.95 o 
   4  17   0        7.73       25.41     29.37 o 
   6  17   0       26.84       20.57     35.44 o 
   8  17   0      416.51      479.08    114.23 o 
   0  18   0     2254.37     2427.58    189.16 o 
   2  18   0      345.91      353.90     37.79 o 
   4  18   0     1383.54     1226.15     90.86 o 
   6  18   0      681.51      663.28    100.52 o 
   8  18   0       63.17       76.73     66.86 o 
   2  19   0      761.48      830.09     59.97 o 
   4  19   0      497.29      402.82     67.31 o 
   6  19   0      158.07      117.53     55.31 o 
   8  19   0      146.81      173.96     74.86 o 
   0  20   0     1158.68     1203.69    113.33 o 
   2  20   0       72.52      126.48     29.89 o 
   4  20   0      660.35      663.88     99.85 o 
   6  20   0      284.19      379.48    121.89 o 
   2  21   0      575.47      585.01     93.98 o 
   4  21   0       83.65      168.15     58.67 o 
   6  21   0       39.57      -17.65     47.63 o 
   0  22   0      724.43      796.38    126.06 o 
   2  22   0        9.46      -20.41     35.39 o 
   4  22   0      236.14      269.42     89.84 o 
   2  23   0      274.27      283.55     78.33 o 
   4  23   0       52.26      -15.05     77.40 o 
   0  24   0       62.03       26.35     82.22 o 
   2  24   0       73.27      175.14    128.31 o 
   1   1   1     4031.47     2815.45    115.43 o 
   2   1   1    18227.58    19711.60    417.01 o 
   3   1   1     3622.46     3647.96     89.16 o 
   4   1   1    15987.83    16344.46    304.00 o 
   5   1   1      200.65      184.99     10.76 o 
   6   1   1     8047.99     8579.01    185.88 o 
   7   1   1      553.56      505.20     21.38 o 
   8   1   1     7646.34     8059.62    222.40 o 
   9   1   1      420.40      450.67     29.32 o 
  10   1   1       12.09       10.71     18.40 o 
  11   1   1      170.60      199.96     33.13 o 
  12   1   1     1391.74     1351.75    107.91 o 
  13   1   1        3.30       19.95     34.26 o 
   1   2   1     6799.08     6202.28    137.48 o 
   2   2   1       82.97       81.54      2.17 o 
   3   2   1        6.40       16.41      3.34 o 
   4   2   1      360.16      303.85      9.48 o 
   5   2   1      303.97      252.62     12.88 o 
   6   2   1       98.26       80.76     10.13 o 
   7   2   1        5.50       24.44     10.74 o 
   8   2   1      221.20      191.70     18.19 o 
   9   2   1       45.48       49.26     13.61 o 
  10   2   1       49.21       64.38     19.87 o 
  11   2   1       21.03       86.42     24.86 o 
  12   2   1        8.13      -11.91     27.03 o 
  13   2   1       16.50      -20.40     36.55 o 
   1   3   1     6947.40     6506.81    166.16 o 
   2   3   1    73340.84    71181.20   1063.91 o 
   3   3   1      483.05      446.96      8.98 o 
   4   3   1    10992.81    11058.92    202.26 o 
   5   3   1     4434.55     4389.82     84.67 o 
   6   3   1     4621.01     4667.98     99.15 o 
   7   3   1        8.24       41.88     12.70 o 
   8   3   1     7962.81     8442.12    230.84 o 
   9   3   1      193.39      203.33     20.99 o 
  10   3   1        4.15        1.14     18.88 o 
  11   3   1      551.20      578.99     54.48 o 
  12   3   1      968.90      924.54     78.83 o 
  13   3   1      113.06       50.17     36.25 o 
   0   4   1     3237.92     3338.89     99.10 o 
   1   4   1     1693.80     1596.53     21.97 o 
   2   4   1     2560.35     2237.77     32.74 o 
   3   4   1      176.84      232.08      9.26 o 
   4   4   1      935.85     1028.79     22.10 o 
   5   4   1       76.53       95.01      8.22 o 
   6   4   1      520.06      459.68     22.46 o 
   7   4   1       58.51       64.78     13.80 o 
   8   4   1        4.53       -8.35     11.56 o 
   9   4   1      134.31      161.68     25.03 o 
  10   4   1        1.22       29.48     27.74 o 
  11   4   1       61.81       49.95     27.00 o 
  12   4   1       61.60       69.96     34.67 o 
  13   4   1        1.50       26.26     38.01 o 
   1   5   1     4121.43     4087.08     92.95 o 
   2   5   1    32720.61    31136.84    517.74 o 
   3   5   1       75.73       94.83      6.94 o 
   4   5   1     7324.82     7559.00    146.11 o 
   5   5   1     4440.03     4132.58     89.74 o 
   6   5   1     5687.27     5590.76    152.50 o 
   7   5   1       83.53      117.47     13.10 o 
   8   5   1     8176.22     8011.00    240.76 o 
   9   5   1      796.14      844.02     54.30 o 
  10   5   1       46.25       29.27     20.20 o 
  11   5   1      165.17      219.37     36.99 o 
  12   5   1     1514.99     1445.41    105.77 o 
  13   5   1       17.74        7.97     33.27 o 
   0   6   1      292.33      262.38     13.52 o 
   1   6   1      307.27      279.74     13.07 o 
   2   6   1       47.23       25.48      5.83 o 
   3   6   1      810.38      943.46     21.00 o 
   4   6   1        6.48       29.66      8.81 o 
   5   6   1      867.14      896.91     25.18 o 
   6   6   1     1221.17     1199.29     38.17 o 
   7   6   1      111.60       90.03     11.32 o 
   8   6   1       40.56       63.23     27.09 o 
   9   6   1        1.93       30.00     19.44 o 
  10   6   1      232.12      250.13     34.21 o 
  11   6   1       63.21       52.04     27.19 o 
  12   6   1        0.75       18.41     30.43 o 
  13   6   1       37.74       18.35     42.00 o 
   1   7   1     3085.62     3153.48     61.76 o 
   2   7   1    24854.87    25824.85    514.47 o 
   3   7   1      122.96      147.17      6.33 o 
   4   7   1     4779.86     4291.67     83.52 o 
   5   7   1     3399.70     3361.28    114.06 o 
   6   7   1     4115.99     4363.19    110.95 o 
   7   7   1        8.13       38.40     17.53 o 
   8   7   1     4249.96     4062.31    151.72 o 
   9   7   1      661.43      663.34     46.18 o 
  10   7   1       18.11       87.37     26.76 o 
  11   7   1        3.05       -4.93     24.76 o 
  12   7   1     1288.32     1189.37     95.02 o 
   0   8   1      107.93      152.46     17.38 o 
   1   8   1      899.74      917.69     23.15 o 
   2   8   1      698.11      728.97     18.36 o 
   3   8   1     1279.83     1479.42     30.20 o 
   4   8   1     1016.02     1001.59     25.34 o 
   5   8   1      364.92      403.30     16.43 o 
   6   8   1      185.00      209.90     20.91 o 
   7   8   1        9.93        0.92     18.53 o 
   8   8   1       41.03       72.86     21.32 o 
   9   8   1      224.22      278.80     30.90 o 
  10   8   1       86.93      151.13     29.06 o 
  11   8   1       51.57       56.32     31.60 o 
  12   8   1       48.99        9.08     28.31 o 
   1   9   1      437.64      391.94     15.07 o 
   2   9   1    22470.24    22377.67    471.27 o 
   3   9   1        3.80       11.67     10.32 o 
   4   9   1     3847.83     3770.63     90.42 o 
   5   9   1      683.03      676.07     41.85 o 
   6   9   1     2011.27     2018.19     79.48 o 
   7   9   1      530.42      520.30     37.83 o 
   8   9   1     3644.22     3768.12    162.27 o 
   9   9   1      357.32      321.14     38.61 o 
  10   9   1       62.54       64.91     25.12 o 
  11   9   1      114.41       94.79     34.97 o 
  12   9   1      798.14      783.47     87.50 o 
   0  10   1     8390.86     8457.21    269.72 o 
   1  10   1      313.19      388.47     16.13 o 
   2  10   1       20.07       42.37      9.33 o 
   3  10   1      890.64      937.85     27.37 o 
   4  10   1     1347.02     1348.18     41.20 o 
   5  10   1       12.88       12.54      9.82 o 
   6  10   1      289.23      305.80     27.38 o 
   7  10   1      565.82      491.79     36.30 o 
   8  10   1      104.46      119.61     25.04 o 
   9  10   1      123.96      137.25     32.70 o 
  10  10   1      258.05      322.03     41.99 o 
  11  10   1       13.33      -33.78     33.78 o 
  12  10   1       45.10       10.17     32.84 o 
   1  11   1      652.76      581.46     21.81 o 
   2  11   1     9771.30     9640.72    211.61 o 
   3  11   1       16.71       44.38     13.28 o 
   4  11   1     2393.68     2494.92     71.11 o 
   5  11   1     1716.66     1667.09     67.11 o 
   6  11   1     1788.31     1744.76     77.89 o 
   7  11   1      147.67      131.75     23.45 o 
   8  11   1     3503.91     3573.20    161.59 o 
   9  11   1        5.67       18.48     22.18 o 
  10  11   1       57.12       21.71     23.39 o 
  11  11   1       82.09      101.12     38.80 o 
  12  11   1      505.91      478.38     99.17 o 
   0  12   1     1723.55     1603.01     72.20 o 
   1  12   1        7.86       37.02     11.89 o 
   2  12   1      344.72      287.91     15.91 o 
   3  12   1      476.31      498.69     21.15 o 
   4  12   1      680.17      574.34     26.24 o 
   5  12   1        4.92        7.86     14.69 o 
   6  12   1     1170.57     1185.80     62.62 o 
   7  12   1      193.73      212.62     27.99 o 
   8  12   1       55.39       84.24     18.94 o 
   9  12   1       21.50       37.33     24.11 o 
  10  12   1      367.30      380.07     56.36 o 
  11  12   1       23.76       38.46     32.20 o 
   1  13   1      472.88      450.06     20.65 o 
   2  13   1     7647.69     7935.50    212.02 o 
   3  13   1        5.06        3.98      8.10 o 
   4  13   1     1349.53     1401.25     47.46 o 
   5  13   1      733.96      687.16     42.59 o 
   6  13   1     1495.62     1487.36     75.59 o 
   7  13   1       80.75       57.02     22.54 o 
   8  13   1     1390.43     1356.67     80.05 o 
   9  13   1      372.44      352.11     50.49 o 
  10  13   1        1.09       41.43     33.51 o 
  11  13   1       12.73       49.09     45.68 o 
   0  14   1     3105.59     3126.15    142.96 o 
   1  14   1       24.46       29.96     11.02 o 
   2  14   1        2.84      -11.76     14.85 o 
   3  14   1      308.84      282.88     17.70 o 
   4  14   1      671.65      642.78     29.58 o 
   5  14   1        6.82       41.37     16.63 o 
   6  14   1      242.28      267.69     30.22 o 
   7  14   1       56.35      110.40     23.16 o 
   8  14   1        0.69       21.18     23.53 o 
   9  14   1        7.28       52.41     38.70 o 
  10  14   1      271.62      289.23     68.20 o 
   1  15   1     1298.46     1222.42     45.82 o 
   2  15   1     3227.64     3408.57    100.96 o 
   3  15   1     1101.80     1102.32     40.83 o 
   4  15   1     2691.79     2685.89     90.29 o 
   5  15   1       23.27       87.23     26.54 o 
   6  15   1     1358.58     1287.74     72.03 o 
   7  15   1       81.72      122.60     31.24 o 
   8  15   1     1040.96     1056.14     87.74 o 
   9  15   1       69.49       91.78     38.36 o 
  10  15   1        1.64       24.72     45.18 o 
   0  16   1      968.98     1009.25     70.69 o 
   1  16   1       30.31       83.90     21.10 o 
   2  16   1      449.03      489.50     27.98 o 
   3  16   1       15.12       32.44     12.47 o 
   4  16   1      709.59      656.94     39.18 o 
   5  16   1      101.20      126.35     28.40 o 
   6  16   1      546.85      544.22     46.51 o 
   7  16   1       75.13      111.60     35.18 o 
   8  16   1        3.34       23.27     26.81 o 
   9  16   1       39.02       79.23     46.08 o 
  10  16   1       93.86      159.33     60.78 o 
   1  17   1      167.04      193.00     20.21 o 
   2  17   1     2024.70     2088.45     74.91 o 
   3  17   1        4.98       20.94     16.59 o 
   4  17   1      465.95      485.76     43.63 o 
   5  17   1      269.31      293.02     34.68 o 
   6  17   1      418.25      475.74     47.90 o 
   7  17   1        3.64       15.63     24.66 o 
   8  17   1      822.33      919.46    102.90 o 
   9  17   1       16.94        5.29     35.21 o 
   0  18   1      734.44      711.53     72.25 o 
   1  18   1       75.93       98.24     19.11 o 
   2  18   1      111.57      116.24     19.78 o 
   3  18   1       71.84      104.55     22.20 o 
   4  18   1      305.34      270.25     38.31 o 
   5  18   1        3.88        7.28     21.58 o 
   6  18   1      447.32      444.71     54.19 o 
   7  18   1       14.66       10.56     30.25 o 
   8  18   1        9.89       -1.27     34.75 o 
   9  18   1        1.34       -2.68     42.20 o 
   1  19   1       69.49       72.59     17.66 o 
   2  19   1     1146.54     1126.18     58.54 o 
   3  19   1        2.36        9.48     19.89 o 
   4  19   1      251.47      332.11     41.42 o 
   5  19   1      115.09      104.13     31.51 o 
   6  19   1      304.23      342.37     59.77 o 
   7  19   1        2.74      -30.00     36.63 o 
   8  19   1      198.54      158.58     56.37 o 
   0  20   1      608.51      586.00     61.40 o 
   1  20   1       35.26       79.21     23.69 o 
   2  20   1       51.27       45.84     20.00 o 
   3  20   1       81.67      114.80     31.56 o 
   4  20   1      249.86      306.26     40.09 o 
   5  20   1       20.54       77.12     38.37 o 
   6  20   1      246.06      285.87     59.97 o 
   7  20   1        0.81       -8.39     47.51 o 
   1  21   1       64.80       87.61     22.73 o 
   2  21   1      572.74      498.02     50.50 o 
   3  21   1       14.31       -7.01     22.88 o 
   4  21   1      168.81      248.57     51.80 o 
   5  21   1       57.45       80.58     38.11 o 
   6  21   1       84.53      155.34     55.10 o 
   0  22   1      359.78      432.90     62.22 o 
   1  22   1       78.92       76.15     26.83 o 
   2  22   1       83.79       86.50     34.36 o 
   3  22   1       14.76       10.80     30.57 o 
   4  22   1      168.80      146.16     54.51 o 
   5  22   1        0.61       34.45     43.90 o 
   1  23   1       30.99       34.24     31.60 o 
   2  23   1      254.70      291.55     57.58 o 
   3  23   1       18.93       43.33     37.39 o 
   4  23   1       66.23       40.62     44.12 o 
   0  24   1      182.42      224.53    123.21 o 
   1  24   1        2.00      -15.67     39.82 o 
   0   0   2     7026.33     7489.31    601.79 o 
   1   0   2     5812.63     5582.77    174.70 o 
   2   0   2    19497.96    20714.91    423.64 o 
   3   0   2    54925.56    61383.05   1922.41 o 
   4   0   2     9460.61     9022.53    284.76 o 
   5   0   2       87.46      114.10     16.47 o 
   6   0   2    12593.28    12122.87    381.96 o 
   7   0   2    11555.74    11846.93    414.70 o 
   8   0   2      610.78      654.26     41.56 o 
   9   0   2      181.55      194.50     26.55 o 
  10   0   2     1960.56     2044.76    115.00 o 
  11   0   2      295.99      282.14     44.58 o 
  12   0   2      142.56      155.08     56.35 o 
  13   0   2      383.66      466.78    123.37 o 
   1   1   2      475.72      533.29     16.85 o 
   2   1   2    21601.01    22279.05    413.43 o 
   3   1   2     2468.77     2458.69     38.92 o 
   4   1   2     1911.53     1963.97     37.04 o 
   5   1   2      494.31      586.97     18.11 o 
   6   1   2      123.24      116.46     11.95 o 
   7   1   2        1.79       37.05     15.92 o 
   8   1   2       42.45       66.05     13.68 o 
   9   1   2        0.97       15.50     14.40 o 
  10   1   2      176.58      217.35     28.99 o 
  11   1   2        0.05       53.69     25.26 o 
  12   1   2        9.22        6.66     24.04 o 
  13   1   2        0.44       -9.35     41.65 o 
   0   2   2    36651.32    34543.46   1182.02 o 
   1   2   2    17838.92    18373.69    418.96 o 
   2   2   2      652.16      603.35     10.33 o 
   3   2   2     9003.68     8661.21    209.94 o 
   4   2   2    13217.30    14083.49    247.89 o 
   5   2   2       27.78       53.32      6.87 o 
   6   2   2     5975.77     5980.17    138.54 o 
   7   2   2     4451.30     4595.83    120.80 o 
   8   2   2      771.28      843.69     33.66 o 
   9   2   2      895.86      896.13     44.29 o 
  10   2   2     2342.87     2246.29     93.32 o 
  11   2   2      522.21      571.55     49.49 o 
  12   2   2       86.37      124.31     42.30 o 
  13   2   2      266.65      272.37     67.32 o 
   1   3   2      236.62      190.75      4.59 o 
   2   3   2      228.37      187.58      4.35 o 
   3   3   2      256.96      313.86      7.35 o 
   4   3   2     2463.52     3037.01     58.44 o 
   5   3   2      187.42      217.29      9.99 o 
   6   3   2      437.59      487.83     17.76 o 
   7   3   2       17.95       40.53     10.30 o 
   8   3   2      178.93      195.67     19.70 o 
   9   3   2       32.31       45.06     17.61 o 
  10   3   2        0.26        9.42     14.20 o 
  11   3   2        8.27       18.89     20.40 o 
  12   3   2       43.93       80.99     33.22 o 
  13   3   2        8.37      -14.20     37.75 o 
   0   4   2    40519.77    38323.17   1047.38 o 
   1   4   2     4253.22     4472.19     87.72 o 
   2   4   2      330.27      199.07      4.64 o 
   3   4   2     8989.37     9218.09    131.34 o 
   4   4   2     9507.75    10231.48    181.70 o 
   5   4   2       20.19       18.24      6.17 o 
   6   4   2     5885.66     5705.03    135.01 o 
   7   4   2     3906.47     4368.89    122.75 o 
   8   4   2      333.30      332.10     25.30 o 
   9   4   2      477.74      465.38     34.19 o 
  10   4   2     3171.41     3307.30    146.11 o 
  11   4   2      181.27      190.68     31.64 o 
  12   4   2       50.81       97.22     33.26 o 
  13   4   2      316.23      341.11     74.60 o 
   1   5   2      259.65      240.30      9.99 o 
   2   5   2        4.65       10.60      7.41 o 
   3   5   2      811.20      937.18     19.78 o 
   4   5   2      201.71      261.30     10.69 o 
   5   5   2      520.68      551.24     25.36 o 
   6   5   2      182.79      165.26     13.26 o 
   7   5   2        6.17       16.70     11.15 o 
   8   5   2      314.38      363.49     24.60 o 
   9   5   2      259.86      259.72     27.26 o 
  10   5   2      115.16       88.21     26.82 o 
  11   5   2       63.05       82.51     32.89 o 
  12   5   2        1.95       24.03     38.28 o 
  13   5   2       42.30      -30.99     39.22 o 
   0   6   2    33245.59    31305.73    766.37 o 
   1   6   2     6380.37     5922.71    171.70 o 
   2   6   2     5272.65     5666.26    112.23 o 
   3   6   2     6896.22     6991.85    106.96 o 
   4   6   2    12600.51    13525.89    279.79 o 
   5   6   2       19.93       51.37     13.01 o 
   6   6   2     6437.09     6688.54    165.78 o 
   7   6   2     2238.34     2433.83     86.61 o 
   8   6   2      480.64      474.62     28.13 o 
   9   6   2     1359.09     1326.28     67.58 o 
  10   6   2     1428.01     1498.27     83.95 o 
  11   6   2      466.40      408.69     47.93 o 
  12   6   2      157.04      165.82     37.10 o 
   1   7   2     1036.10      897.02     30.00 o 
   2   7   2      805.81      777.12     15.18 o 
   3   7   2        6.46       12.21      6.29 o 
   4   7   2      742.47      672.99     20.49 o 
   5   7   2      908.13      783.83     33.87 o 
   6   7   2       14.72       27.56     13.77 o 
   7   7   2      217.54      233.44     18.56 o 
   8   7   2      129.61      175.24     23.10 o 
   9   7   2      336.29      300.43     32.35 o 
  10   7   2       69.15       84.67     27.59 o 
  11   7   2        8.56       35.05     26.47 o 
  12   7   2       12.36      -17.09     28.58 o 
   0   8   2     7849.86     7514.13    210.60 o 
   1   8   2     4222.25     3889.00    105.71 o 
   2   8   2     1484.62     1634.89     30.85 o 
   3   8   2    10480.92    10642.37    193.08 o 
   4   8   2     4966.76     4703.87    100.94 o 
   5   8   2      612.59      572.32     20.98 o 
   6   8   2     4705.85     4401.77    146.65 o 
   7   8   2     1988.53     1855.58     72.82 o 
   8   8   2      404.24      351.18     31.04 o 
   9   8   2      417.47      422.64     36.74 o 
  10   8   2     2134.24     2242.67    129.48 o 
  11   8   2      134.76      123.32     34.05 o 
  12   8   2        9.18       73.35     39.57 o 
   1   9   2     1229.02     1126.63     32.64 o 
   2   9   2     1790.43     1795.06     36.22 o 
   3   9   2      350.09      374.04     14.39 o 
   4   9   2       17.98       17.36      7.90 o 
   5   9   2      823.85      775.80     27.87 o 
   6   9   2       56.67       62.03     11.19 o 
   7   9   2       87.24      108.19     22.61 o 
   8   9   2      164.07      168.37     23.63 o 
   9   9   2       51.12       54.26     23.74 o 
  10   9   2       83.18       65.19     26.95 o 
  11   9   2      260.52      292.31     52.95 o 
  12   9   2      109.61      122.60     41.20 o 
   0  10   2    15401.75    15839.46    751.42 o 
   1  10   2     6534.87     7296.23    184.31 o 
   2  10   2       64.22       96.41     10.73 o 
   3  10   2     3589.24     3167.48     78.84 o 
   4  10   2     5328.73     5344.25    129.59 o 
   5  10   2        5.83        4.96      9.46 o 
   6  10   2      974.27      923.31     43.15 o 
   7  10   2     1772.71     1715.05     69.88 o 
   8  10   2       40.07       65.90     30.84 o 
   9  10   2      615.27      595.00     52.06 o 
  10  10   2      852.05      897.72     81.50 o 
  11  10   2      466.14      428.64     64.73 o 
  12  10   2      117.83      135.29     46.10 o 
   1  11   2      526.91      535.80     21.73 o 
   2  11   2      510.28      514.02     19.27 o 
   3  11   2      382.06      411.27     18.71 o 
   4  11   2      509.68      481.78     21.32 o 
   5  11   2       12.47       13.94     10.56 o 
   6  11   2      318.52      333.45     25.14 o 
   7  11   2      403.24      401.60     30.04 o 
   8  11   2      372.57      374.71     37.57 o 
   9  11   2      101.81      103.88     34.22 o 
  10  11   2       29.80       72.49     40.82 o 
  11  11   2       87.50      120.95     40.99 o 
   0  12   2     8499.01     8459.04    279.64 o 
   1  12   2     2352.99     2132.75     57.99 o 
   2  12   2      495.05      534.72     23.97 o 
   3  12   2     2732.27     2662.21     64.82 o 
   4  12   2     2508.51     2545.96     76.46 o 
   5  12   2       42.53       45.52     19.60 o 
   6  12   2     2574.54     2572.59     96.11 o 
   7  12   2     1641.17     1619.46     70.49 o 
   8  12   2      191.72      122.84     34.58 o 
   9  12   2      240.52      267.59     45.49 o 
  10  12   2      688.44      768.87     78.68 o 
  11  12   2      114.06       88.08     41.43 o 
   1  13   2      373.94      393.96     19.98 o 
   2  13   2     1575.13     1614.42     49.12 o 
   3  13   2       22.51       30.97     13.59 o 
   4  13   2      468.48      428.60     23.22 o 
   5  13   2      297.37      279.83     18.97 o 
   6  13   2       30.77       12.85     16.86 o 
   7  13   2       91.66      143.48     32.31 o 
   8  13   2      429.54      430.71     51.88 o 
   9  13   2       51.71       27.09     31.09 o 
  10  13   2       35.06       61.70     33.83 o 
  11  13   2       34.42      113.67     52.64 o 
   0  14   2     1439.59     1312.34     59.38 o 
   1  14   2      117.61      140.00     15.71 o 
   2  14   2     1068.65      987.81     35.63 o 
   3  14   2     2538.62     2561.61     85.81 o 
   4  14   2     2032.33     1917.63     70.87 o 
   5  14   2       19.59       40.13     20.29 o 
   6  14   2     1513.70     1497.42     79.03 o 
   7  14   2      782.31      805.84     70.14 o 
   8  14   2      303.87      315.88     47.50 o 
   9  14   2       71.91      111.78     37.40 o 
  10  14   2      529.56      542.33     74.75 o 
   1  15   2      840.57      748.79     34.50 o 
   2  15   2     1135.79     1109.35     42.65 o 
   3  15   2      445.82      412.62     29.15 o 
   4  15   2      170.47      216.88     29.40 o 
   5  15   2      120.39      112.89     21.17 o 
   6  15   2      124.61      136.28     32.59 o 
   7  15   2       35.61       86.61     32.16 o 
   8  15   2      264.54      309.05     49.01 o 
   9  15   2       21.84       68.83     36.80 o 
  10  15   2        8.27       64.99     48.17 o 
   0  16   2     3945.21     3791.95    170.72 o 
   1  16   2      109.54      101.40     21.48 o 
   2  16   2       29.29       56.43     14.04 o 
   3  16   2     1105.00     1002.49     48.87 o 
   4  16   2     1387.85     1254.94     57.80 o 
   5  16   2       24.23       20.78     19.29 o 
   6  16   2      335.21      417.54     48.31 o 
   7  16   2      865.97      841.96     77.31 o 
   8  16   2       47.39       83.88     35.30 o 
   9  16   2       17.42       -7.67     32.41 o 
   1  17   2      149.23      179.70     20.88 o 
   2  17   2      342.01      336.07     30.98 o 
   3  17   2       36.98       99.51     29.90 o 
   4  17   2      240.52      286.16     39.12 o 
   5  17   2      760.25      767.79     74.47 o 
   6  17   2      117.09      113.25     33.86 o 
   7  17   2        2.06       40.57     31.49 o 
   8  17   2      105.02      118.33     37.96 o 
   9  17   2       36.30       23.23     40.02 o 
   0  18   2      916.36      930.41     71.74 o 
   1  18   2      601.79      526.57     39.69 o 
   2  18   2      222.22      249.24     25.00 o 
   3  18   2      568.85      616.08     44.59 o 
   4  18   2      494.95      575.26     55.28 o 
   5  18   2        3.25       40.47     27.42 o 
   6  18   2      596.50      561.83     68.31 o 
   7  18   2      315.07      384.23     61.12 o 
   8  18   2       51.21       76.47     42.79 o 
   1  19   2      214.88      181.66     26.03 o 
   2  19   2      412.62      441.35     34.70 o 
   3  19   2       14.44       -8.30     17.64 o 
   4  19   2      230.84      299.63     49.85 o 
   5  19   2      137.44      196.48     41.30 o 
   6  19   2       36.05       39.74     30.61 o 
   7  19   2       93.13      133.65     47.94 o 
   8  19   2      198.75      303.52     72.08 o 
   0  20   2      590.14      608.07     66.42 o 
   1  20   2      149.73      185.11     29.40 o 
   2  20   2       17.58       37.56     21.85 o 
   3  20   2      297.76      285.88     38.59 o 
   4  20   2      271.97      279.09     48.45 o 
   5  20   2        0.26       24.50     30.00 o 
   6  20   2      144.43      176.07     48.46 o 
   7  20   2      163.33      124.67     52.35 o 
   1  21   2       86.51       89.92     24.11 o 
   2  21   2      247.74      195.58     35.19 o 
   3  21   2        0.74       22.28     29.05 o 
   4  21   2      109.15       91.09     37.08 o 
   5  21   2      191.13      122.17     45.89 o 
   6  21   2       44.44       53.95     39.64 o 
   0  22   2      212.83      255.37     54.18 o 
   1  22   2       22.04       25.02     25.44 o 
   2  22   2       31.31        6.80     26.44 o 
   3  22   2      189.08      205.32     54.74 o 
   4  22   2      153.51      232.79     58.25 o 
   5  22   2        3.08      -26.58     37.29 o 
   1  23   2       54.30       58.85     35.60 o 
   2  23   2      216.08      309.71     66.95 o 
   3  23   2        0.51      -21.68     34.84 o 
   0  24   2      196.06      160.42    121.26 o 
   1   1   3    25837.82    24536.35    582.38 o 
   2   1   3    26646.15    29336.19    647.77 o 
   3   1   3     5797.56     6006.65    178.68 o 
   4   1   3      137.67      109.31      7.17 o 
   5   1   3    12208.99    13854.37    313.62 o 
   6   1   3      864.11      859.74     28.66 o 
   7   1   3      697.17      680.94     25.01 o 
   8   1   3     3046.98     3164.39    105.14 o 
   9   1   3     2430.08     2456.13     95.92 o 
  10   1   3        8.94       44.90     24.76 o 
  11   1   3     1484.48     1419.52     81.15 o 
  12   1   3      564.87      609.13     84.98 o 
  13   1   3      105.03      126.44     53.34 o 
   0   2   3     1176.40     1346.71     54.87 o 
   1   2   3       89.20       91.54      6.41 o 
   2   2   3     1680.43     1714.38     38.93 o 
   3   2   3       80.61      132.26      5.90 o 
   4   2   3      584.26      584.68     15.54 o 
   5   2   3       56.57       80.71      9.00 o 
   6   2   3        9.25       56.91     14.18 o 
   7   2   3        7.48       14.88     13.98 o 
   8   2   3       15.29       17.74     12.47 o 
   9   2   3        5.76       23.42     13.44 o 
  10   2   3       18.40       85.36     20.40 o 
  11   2   3        0.11       18.21     23.04 o 
  12   2   3        0.04       40.04     29.88 o 
  13   2   3        1.25       35.69     46.69 o 
   1   3   3    19254.33    19558.57    301.06 o 
   2   3   3     7487.53     7621.14    236.85 o 
   3   3   3      230.04      133.61      6.86 o 
   4   3   3     5946.78     6250.00    134.08 o 
   5   3   3    19748.92    21242.73    447.94 o 
   6   3   3     1641.98     1825.81     48.79 o 
   7   3   3     1419.67     1422.24     43.48 o 
   8   3   3     1151.60     1192.77     50.24 o 
   9   3   3     3593.58     3663.36    130.62 o 
  10   3   3      216.44      231.71     26.65 o 
  11   3   3      853.76      930.09     70.07 o 
  12   3   3      482.54      408.83     55.26 o 
  13   3   3       77.34       24.37     47.66 o 
   0   4   3     5961.75     6294.94    198.59 o 
   1   4   3     1074.34     1082.49     21.93 o 
   2   4   3      239.95      206.08      8.30 o 
   3   4   3      441.92      343.98     10.67 o 
   4   4   3       26.27       17.98      7.39 o 
   5   4   3       49.13       36.02     12.74 o 
   6   4   3       19.99       16.05      7.02 o 
   7   4   3       45.61       37.63     10.94 o 
   8   4   3      337.37      339.98     24.40 o 
   9   4   3      168.72      229.50     23.29 o 
  10   4   3       27.89       59.62     21.88 o 
  11   4   3       28.23      -17.56     25.64 o 
  12   4   3       10.24       29.73     29.83 o 
   1   5   3    17186.44    17907.88    329.67 o 
   2   5   3     2813.61     2672.83     67.64 o 
   3   5   3     4723.34     4878.37     82.08 o 
   4   5   3     1566.27     1553.95     27.28 o 
   5   5   3    11656.66    10762.10    242.75 o 
   6   5   3     1013.31      918.21     30.95 o 
   7   5   3       68.60       98.84     13.52 o 
   8   5   3     1574.56     1689.54     62.18 o 
   9   5   3     1443.86     1374.53     59.94 o 
  10   5   3        1.45       27.11     24.44 o 
  11   5   3      890.69      888.05     74.23 o 
  12   5   3      216.98      174.33     44.96 o 
   0   6   3      777.92      805.23     23.41 o 
   1   6   3      322.17      306.94     10.11 o 
   2   6   3      571.87      568.21     15.22 o 
   3   6   3      526.89      470.24     17.18 o 
   4   6   3     1498.10     1600.44     42.02 o 
   5   6   3        1.06        1.05      6.86 o 
   6   6   3        5.23       19.55     10.73 o 
   7   6   3       99.31      117.26     14.80 o 
   8   6   3        0.97       20.02     14.82 o 
   9   6   3      170.98      220.50     30.21 o 
  10   6   3       70.50      105.69     33.78 o 
  11   6   3        1.15       45.80     25.87 o 
  12   6   3       24.83       -2.09     28.42 o 
   1   7   3     8468.48     8030.91    164.46 o 
   2   7   3     3571.41     3412.52     64.73 o 
   3   7   3      679.46      785.06     21.98 o 
   4   7   3     2060.18     1923.88     44.50 o 
   5   7   3     7112.35     6875.11    155.22 o 
   6   7   3     1253.77     1150.13     36.19 o 
   7   7   3     1103.18     1065.10     40.41 o 
   8   7   3     1355.42     1359.01     68.80 o 
   9   7   3     2370.31     2358.19    115.64 o 
  10   7   3       67.89       64.98     25.90 o 
  11   7   3      775.19      796.56     80.27 o 
  12   7   3       81.66      134.42     44.44 o 
   0   8   3     2359.20     2692.35     69.73 o 
   1   8   3      652.55      605.05     18.65 o 
   2   8   3      348.89      412.76     19.28 o 
   3   8   3      827.47      905.72     22.31 o 
   4   8   3       24.95       34.41     11.47 o 
   5   8   3        2.41       13.94     11.69 o 
   6   8   3      385.55      361.48     19.35 o 
   7   8   3      493.78      502.49     29.33 o 
   8   8   3       46.70       73.17     21.67 o 
   9   8   3        5.13       78.69     37.47 o 
  10   8   3      210.25      247.54     42.34 o 
  11   8   3       11.26       13.03     26.63 o 
  12   8   3        6.26       23.49     31.10 o 
   1   9   3     8160.51     8154.50    157.42 o 
   2   9   3     5937.51     5765.99    145.71 o 
   3   9   3      199.37      229.72     12.61 o 
   4   9   3     2166.16     2115.61     50.80 o 
   5   9   3    11594.09    11628.04    288.03 o 
   6   9   3      708.46      674.69     42.34 o 
   7   9   3      103.51       91.73     15.61 o 
   8   9   3     1545.72     1528.36     79.22 o 
   9   9   3     1480.24     1469.03    101.15 o 
  10   9   3       21.92        9.23     24.75 o 
  11   9   3      289.14      324.20     55.05 o 
  12   9   3      110.93      146.69     44.72 o 
   0  10   3       60.47       53.78     19.72 o 
   1  10   3       63.95       56.90     11.88 o 
   2  10   3      731.84      649.32     27.09 o 
   3  10   3      953.74      935.74     28.42 o 
   4  10   3      155.06      182.12     15.02 o 
   5  10   3      374.30      355.14     22.28 o 
   6  10   3      792.03      733.97     40.04 o 
   7  10   3      656.93      669.42     55.45 o 
   8  10   3       40.56      121.57     31.03 o 
   9  10   3      238.39      277.93     45.73 o 
  10  10   3        4.76       14.08     27.30 o 
  11  10   3       57.88       87.06     37.87 o 
   1  11   3     6155.66     5786.60    156.59 o 
   2  11   3      997.67      908.74     45.47 o 
   3  11   3     1321.92     1119.68     41.60 o 
   4  11   3     2381.91     2333.75     74.46 o 
   5  11   3     3871.88     3633.44    118.96 o 
   6  11   3     1706.30     1442.16     65.36 o 
   7  11   3      329.69      336.95     42.38 o 
   8  11   3      495.18      565.34     58.65 o 
   9  11   3     1019.01      950.13     79.35 o 
  10  11   3        1.87       -5.53     26.38 o 
  11  11   3      542.71      504.91     72.13 o 
   0  12   3       60.26       73.64     15.41 o 
   1  12   3     1260.35     1117.46     30.79 o 
   2  12   3      203.49      237.76     16.94 o 
   3  12   3     1004.61      839.18     30.70 o 
   4  12   3      230.38      219.10     24.66 o 
   5  12   3      104.63      104.67     24.79 o 
   6  12   3      140.31      135.43     23.67 o 
   7  12   3      105.03      125.10     32.27 o 
   8  12   3        4.09       -5.94     23.32 o 
   9  12   3       79.62      104.89     35.97 o 
  10  12   3       31.67       54.48     33.90 o 
  11  12   3        3.81       44.31     44.49 o 
   1  13   3     3437.08     3306.67     96.31 o 
   2  13   3     2167.79     2120.30     69.49 o 
   3  13   3      509.04      423.77     22.64 o 
   4  13   3       96.97      127.78     16.63 o 
   5  13   3     3220.95     3136.35    129.00 o 
   6  13   3      115.85      153.48     31.01 o 
   7  13   3       73.08       36.48     28.09 o 
   8  13   3      426.66      465.90     56.78 o 
   9  13   3      618.60      581.98     68.30 o 
  10  13   3        0.88      -18.81     33.12 o 
  11  13   3      254.68      247.17     58.51 o 
   0  14   3       40.71       45.03     15.33 o 
   1  14   3       72.19       92.49     16.19 o 
   2  14   3      143.49      163.31     17.65 o 
   3  14   3      891.05      883.93     43.91 o 
   4  14   3      201.01      198.23     19.70 o 
   5  14   3      152.28      174.98     23.76 o 
   6  14   3      131.76      163.60     33.61 o 
   7  14   3      788.33      796.21     69.20 o 
   8  14   3       39.05       65.84     32.12 o 
   9  14   3       22.63       66.13     40.41 o 
  10  14   3       17.34       97.10     40.46 o 
   1  15   3     2241.80     2255.04     79.66 o 
   2  15   3     1689.47     1629.37     61.72 o 
   3  15   3      339.18      286.79     21.64 o 
   4  15   3       37.19       72.30     16.16 o 
   5  15   3     1658.23     1652.43     91.55 o 
   6  15   3        6.95       21.22     26.27 o 
   7  15   3      200.78      227.07     43.61 o 
   8  15   3      370.47      387.74     58.50 o 
   9  15   3      485.23      456.73     64.63 o 
  10  15   3        0.54       36.00     37.65 o 
   0  16   3      912.41      870.58     79.92 o 
   1  16   3      890.35      929.69     46.71 o 
   2  16   3       15.67       -8.70     13.99 o 
   3  16   3      498.61      481.73     33.34 o 
   4  16   3      100.61      160.18     26.10 o 
   5  16   3        0.12       -7.20     23.89 o 
   6  16   3      283.22      362.85     49.00 o 
   7  16   3      116.96      197.99     44.65 o 
   8  16   3        1.16      -22.25     27.64 o 
   9  16   3      139.63      171.86     47.56 o 
   1  17   3     1210.20     1210.51     56.06 o 
   2  17   3      475.54      436.29     37.23 o 
   3  17   3      248.01      232.08     25.06 o 
   4  17   3      101.52      118.50     25.31 o 
   5  17   3     1104.64     1159.37     86.01 o 
   6  17   3      169.67      228.08     43.76 o 
   7  17   3        2.11       18.18     28.84 o 
   8  17   3       87.79      138.21     41.88 o 
   9  17   3      158.24      158.83     55.77 o 
   0  18   3      487.59      458.31     58.59 o 
   1  18   3      227.10      227.83     29.80 o 
   2  18   3        6.47       55.14     25.27 o 
   3  18   3      568.07      578.98     42.34 o 
   4  18   3      138.77      180.32     36.36 o 
   5  18   3        0.49       -3.37     27.36 o 
   6  18   3      105.08      136.59     39.39 o 
   7  18   3      151.87      145.40     43.49 o 
   8  18   3        3.05        5.02     33.90 o 
   1  19   3      564.09      610.22     47.27 o 
   2  19   3      329.97      412.26     47.39 o 
   3  19   3      111.50       89.34     25.67 o 
   4  19   3       78.25       99.16     33.75 o 
   5  19   3      410.00      438.91     58.22 o 
   6  19   3       99.53       61.42     35.29 o 
   7  19   3       63.75      133.68     45.10 o 
   0  20   3      158.22      207.11     46.88 o 
   1  20   3      108.02      166.72     28.58 o 
   2  20   3       31.24       13.98     21.94 o 
   3  20   3      267.58      315.15     51.03 o 
   4  20   3      175.08      226.28     50.11 o 
   5  20   3        8.03        4.15     30.91 o 
   6  20   3        2.21       27.64     32.91 o 
   7  20   3      142.60       84.92     48.53 o 
   1  21   3      343.95      336.16     45.92 o 
   2  21   3      162.29      165.53     38.56 o 
   3  21   3       46.38       39.90     32.73 o 
   4  21   3       63.35       73.25     38.89 o 
   5  21   3      368.52      401.05     77.04 o 
   6  21   3       32.54        1.53     33.59 o 
   0  22   3      242.20      244.72     57.95 o 
   1  22   3       77.04      111.24     34.17 o 
   2  22   3        0.35       21.31     32.44 o 
   3  22   3      270.96      279.29     55.80 o 
   4  22   3       12.35      -43.83     43.83 o 
   1  23   3      115.71      121.52     53.95 o 
   2  23   3       50.18       78.61     44.29 o 
   3  23   3       11.69       58.86     44.00 o 
   0   0   4      880.41      834.64     53.92 o 
   1   0   4    17631.80    19439.29    617.25 o 
   2   0   4     2848.85     3045.28     99.86 o 
   3   0   4    16960.34    16191.95    685.01 o 
   4   0   4     2175.61     2242.52     60.61 o 
   5   0   4      524.20      563.90     28.79 o 
   6   0   4      141.70      128.99     18.88 o 
   7   0   4     7741.13     8256.82    358.63 o 
   8   0   4        0.25       47.19     49.63 o 
   9   0   4     2282.82     2004.88    136.38 o 
  10   0   4        6.39        7.35     27.76 o 
  11   0   4      773.34      828.33    110.37 o 
  12   0   4      104.21       72.52     57.53 o 
   1   1   4       58.92       83.99      5.92 o 
   2   1   4     1916.59     2051.98     58.03 o 
   3   1   4     1710.59     1739.08     35.85 o 
   4   1   4     3474.42     3409.79     75.38 o 
   5   1   4     1703.76     1851.62     45.20 o 
   6   1   4      163.15      205.71     13.26 o 
   7   1   4       17.40       54.13     19.15 o 
   8   1   4       34.17       65.27     13.94 o 
   9   1   4      100.00      106.98     18.42 o 
  10   1   4       23.36      166.00     32.99 o 
  11   1   4        3.99       27.66     25.57 o 
  12   1   4        9.34       37.79     38.36 o 
   0   2   4       13.16       81.73     10.49 o 
   1   2   4    13338.59    14910.18    259.14 o 
   2   2   4      277.91      289.99     14.59 o 
   3   2   4    21229.21    20648.82    652.82 o 
   4   2   4       53.75       52.68      6.52 o 
   5   2   4      437.00      450.07     16.97 o 
   6   2   4     1225.57     1329.42     39.57 o 
   7   2   4     5932.57     5741.92    143.84 o 
   8   2   4      115.84      120.63     15.13 o 
   9   2   4     1639.16     1665.94     69.32 o 
  10   2   4      240.26      308.97     41.40 o 
  11   2   4      558.74      523.72     51.38 o 
  12   2   4        0.28       -2.87     28.19 o 
   1   3   4     1872.54     1981.05     33.15 o 
   2   3   4       77.67      137.00      9.45 o 
   3   3   4     2201.59     2504.21     59.57 o 
   4   3   4       47.10       24.87      6.23 o 
   5   3   4       82.42       92.66      8.77 o 
   6   3   4      255.84      248.96     14.66 o 
   7   3   4      312.09      308.17     17.99 o 
   8   3   4       31.84       33.25     14.06 o 
   9   3   4      165.57      163.94     23.84 o 
  10   3   4        2.43       44.42     25.89 o 
  11   3   4       41.65       52.16     28.26 o 
  12   3   4        7.45       78.37     53.08 o 
   0   4   4     1610.52     1843.67     59.33 o 
   1   4   4     4285.02     4321.27     79.40 o 
   2   4   4       37.99       76.90      8.45 o 
   3   4   4    24087.85    25745.07    564.59 o 
   4   4   4     1108.11      939.45     24.92 o 
   5   4   4        8.32       38.95      9.39 o 
   6   4   4      407.12      357.91     15.87 o 
   7   4   4     9108.34     8836.63    326.51 o 
   8   4   4      250.50      228.25     23.60 o 
   9   4   4     1062.83     1040.74     55.49 o 
  10   4   4       31.11       91.05     22.75 o 
  11   4   4      778.82      800.00     68.77 o 
  12   4   4        3.96       25.84     40.34 o 
   1   5   4      565.13      508.67     11.69 o 
   2   5   4      201.02      231.38     15.74 o 
   3   5   4      226.96      200.48      8.33 o 
   4   5   4        0.77       24.89      6.54 o 
   5   5   4      461.74      417.01     17.45 o 
   6   5   4        0.68        4.45     13.95 o 
   7   5   4      151.35      109.76     16.87 o 
   8   5   4       90.30       90.44     26.47 o 
   9   5   4       41.54       44.19     18.01 o 
  10   5   4       25.52       23.16     20.95 o 
  11   5   4      175.74      155.51     39.39 o 
  12   5   4        0.23      -22.15     35.22 o 
   0   6   4     4892.94     5112.83    130.30 o 
   1   6   4    11287.11    11488.90    221.59 o 
   2   6   4        3.61        5.07      5.70 o 
   3   6   4    20374.77    21100.07    535.56 o 
   4   6   4      336.89      333.53     12.90 o 
   5   6   4       89.82       85.70     14.88 o 
   6   6   4      163.55      144.65     14.64 o 
   7   6   4     8102.67     8267.02    264.87 o 
   8   6   4      179.29      171.39     20.17 o 
   9   6   4     1418.67     1359.65     67.86 o 
  10   6   4      351.46      329.40     39.00 o 
  11   6   4      733.48      764.48     76.70 o 
  12   6   4        1.30      -19.96     39.90 o 
   1   7   4      483.96      372.09     13.76 o 
   2   7   4       86.44       64.48     14.13 o 
   3   7   4        5.51       -9.68      9.68 o 
   4   7   4      207.51      153.32     13.35 o 
   5   7   4      183.53      171.63      9.94 o 
   6   7   4        2.47       29.76     16.36 o 
   7   7   4      512.80      495.84     31.39 o 
   8   7   4       27.55       37.69     22.81 o 
   9   7   4       87.70       94.82     24.76 o 
  10   7   4        0.04       -2.62     20.56 o 
  11   7   4       77.78       97.99     34.94 o 
  12   7   4       13.97        0.41     36.23 o 
   0   8   4      866.74      824.55     27.15 o 
   1   8   4     6900.92     6876.86    144.18 o 
   2   8   4       11.56       17.10      8.30 o 
   3   8   4    11235.88    11192.93    291.30 o 
   4   8   4      741.67      730.37     30.92 o 
   5   8   4       80.54       90.37     17.36 o 
   6   8   4        9.22       45.68     16.99 o 
   7   8   4     4568.48     4434.23    205.23 o 
   8   8   4        4.67       49.42     28.67 o 
   9   8   4      573.94      573.97     57.28 o 
  10   8   4       53.88       47.59     29.36 o 
  11   8   4      228.19      251.72     49.49 o 
  12   8   4       76.53       79.91     48.21 o 
   1   9   4      645.55      641.86     21.13 o 
   2   9   4        0.98       38.05     16.91 o 
   3   9   4       37.61       57.19     11.12 o 
   4   9   4      303.07      324.08     17.75 o 
   5   9   4      779.96      776.13     41.08 o 
   6   9   4      188.90      209.72     23.14 o 
   7   9   4       67.32       60.56     17.76 o 
   8   9   4        1.07       -2.93     29.37 o 
   9   9   4      124.26      144.15     35.32 o 
  10   9   4       12.16       22.79     29.11 o 
  11   9   4       17.90      -13.86     30.51 o 
   0  10   4      487.75      442.95     27.50 o 
   1  10   4     1737.64     1607.95     47.32 o 
   2  10   4        1.03       44.31     13.56 o 
   3  10   4     6874.74     6645.33    223.24 o 
   4  10   4       37.67       43.80     15.32 o 
   5  10   4       92.94      110.50     22.59 o 
   6  10   4      353.40      345.44     28.49 o 
   7  10   4     3790.98     3554.86    169.00 o 
   8  10   4       17.73       -7.84     21.38 o 
   9  10   4      591.40      534.45     60.74 o 
  10  10   4      129.84      134.20     37.86 o 
  11  10   4      433.81      360.03     62.50 o 
   1  11   4      779.50      792.32     27.96 o 
   2  11   4      864.60      831.81     27.92 o 
   3  11   4       33.67       46.58     16.72 o 
   4  11   4      465.18      475.27     32.96 o 
   5  11   4     1058.91     1045.41     53.21 o 
   6  11   4       53.85       32.84     16.94 o 
   7  11   4       18.67       11.69     16.06 o 
   8  11   4       30.78       69.06     40.85 o 
   9  11   4      190.69      195.38     40.13 o 
  10  11   4       27.00      -22.10     30.06 o 
  11  11   4       74.37       68.55     37.04 o 
   0  12   4     1243.87     1194.45     49.07 o 
   1  12   4     1384.42     1352.17     44.08 o 
   2  12   4        2.53       46.50     15.90 o 
   3  12   4     7852.38     7610.08    200.73 o 
   4  12   4      110.12      145.14     21.83 o 
   5  12   4       27.70       78.51     18.94 o 
   6  12   4      134.14      149.57     23.26 o 
   7  12   4     2485.28     2535.37    150.36 o 
   8  12   4        6.27      -10.42     23.11 o 
   9  12   4      275.89      323.63     53.71 o 
  10  12   4       44.43       57.67     37.20 o 
  11  12   4      116.90      124.27     48.85 o 
   1  13   4     1188.32     1096.44     39.46 o 
   2  13   4      299.98      320.51     20.56 o 
   3  13   4       18.13        0.84      9.80 o 
   4  13   4       32.93       43.63     19.70 o 
   5  13   4     1366.07     1345.88     69.16 o 
   6  13   4        0.17       -7.06     32.25 o 
   7  13   4       99.02      159.19     37.10 o 
   8  13   4       46.20       80.69     42.60 o 
   9  13   4      136.27      148.26     42.91 o 
  10  13   4        0.07       -5.90     28.58 o 
   0  14   4       45.89       51.74     27.73 o 
   1  14   4     4956.59     4864.96    147.70 o 
   2  14   4       84.88      141.23     20.16 o 
   3  14   4     2269.36     2113.06     87.63 o 
   4  14   4      289.02      312.59     32.77 o 
   5  14   4       31.21       48.09     23.91 o 
   6  14   4       23.10       18.54     24.63 o 
   7  14   4     1194.09     1356.80    107.85 o 
   8  14   4       41.23       63.91     33.77 o 
   9  14   4      397.77      420.63     64.98 o 
  10  14   4        9.26        5.77     32.67 o 
   1  15   4      763.10      685.65     34.63 o 
   2  15   4       17.08       61.84     17.38 o 
   3  15   4       75.43       29.95     15.87 o 
   4  15   4       19.16       55.87     21.66 o 
   5  15   4      642.75      674.70     47.67 o 
   6  15   4        1.46        5.96     24.93 o 
   7  15   4       62.78      131.33     39.74 o 
   8  15   4       32.71       69.71     36.33 o 
   9  15   4       66.24       84.57     39.86 o 
   0  16   4       60.64       36.75     24.95 o 
   1  16   4      497.74      519.35     38.36 o 
   2  16   4      139.55      175.63     19.85 o 
   3  16   4     2223.95     2290.14    119.61 o 
   4  16   4        5.29        0.33     17.78 o 
   5  16   4        0.25       47.77     27.31 o 
   6  16   4      194.06      232.89     43.81 o 
   7  16   4     1150.22     1086.09     93.09 o 
   8  16   4       52.53       85.05     38.47 o 
   9  16   4      117.40      129.94     44.51 o 
   1  17   4      320.31      337.80     31.99 o 
   2  17   4       23.84       40.42     16.53 o 
   3  17   4        9.61       61.95     28.01 o 
   4  17   4       34.81       26.56     21.08 o 
   5  17   4      327.42      357.50     51.55 o 
   6  17   4       51.73       88.14     36.02 o 
   7  17   4      152.98      242.00     50.33 o 
   8  17   4        0.42        5.76     29.18 o 
   0  18   4      189.17      198.89     39.02 o 
   1  18   4      681.05      619.60     43.61 o 
   2  18   4        0.31       52.77     25.17 o 
   3  18   4     1108.00     1126.47     78.33 o 
   4  18   4       15.93       26.09     21.86 o 
   5  18   4        4.68       -3.83     24.41 o 
   6  18   4       25.95       51.29     33.91 o 
   7  18   4      342.54      282.06     55.75 o 
   8  18   4        1.46       24.76     41.05 o 
   1  19   4      518.16      554.52     44.56 o 
   2  19   4       33.24       53.46     30.22 o 
   3  19   4       91.72       65.84     27.15 o 
   4  19   4       34.59       61.63     34.81 o 
   5  19   4      327.83      396.63     60.92 o 
   6  19   4        0.11       27.33     33.53 o 
   7  19   4        7.44        0.29     32.07 o 
   0  20   4       16.23       17.86     28.66 o 
   1  20   4      166.81      161.89     37.68 o 
   2  20   4        0.05       -2.03     22.28 o 
   3  20   4      576.68      692.21     79.65 o 
   4  20   4        9.04      -25.90     32.52 o 
   5  20   4        6.76       -2.09     35.97 o 
   6  20   4        1.88       52.94     43.53 o 
   1  21   4      297.07      329.43     50.83 o 
   2  21   4        8.11       44.76     29.70 o 
   3  21   4       51.49       10.60     30.08 o 
   4  21   4       32.98       12.79     31.96 o 
   5  21   4      192.78      272.11     59.68 o 
   0  22   4        6.06      -21.63     55.07 o 
   1  22   4      182.10      161.50     45.14 o 
   2  22   4        7.37       11.35     30.44 o 
   3  22   4      162.20      122.28     42.87 o 
   4  22   4       21.25       30.72     35.70 o 
   1  23   4      114.76       69.59     51.28 o 
   1   1   5    12605.87    13616.84    279.57 o 
   2   1   5      946.51      854.48     20.67 o 
   3   1   5      316.22      325.34     15.63 o 
   4   1   5      172.26      157.37     11.17 o 
   5   1   5    20316.47    19735.40    465.71 o 
   6   1   5       71.08       75.79     14.31 o 
   7   1   5      130.72      131.67     19.53 o 
   8   1   5      186.39      196.78     19.58 o 
   9   1   5     2770.04     2648.48    108.08 o 
  10   1   5       17.45       40.15     25.15 o 
  11   1   5      839.03      821.86     73.65 o 
  12   1   5       16.38        0.36     34.11 o 
   0   2   5      894.56      773.21     30.53 o 
   1   2   5       30.74       63.68      7.46 o 
   2   2   5      138.49      198.05      8.99 o 
   3   2   5       24.27       21.57      6.45 o 
   4   2   5      275.25      272.60     11.59 o 
   5   2   5      286.16      292.71     13.96 o 
   6   2   5       65.63      101.57     16.07 o 
   7   2   5       57.50       67.06     18.88 o 
   8   2   5        3.53        6.86     12.94 o 
   9   2   5        0.29       17.66     19.41 o 
  10   2   5        8.87       59.31     36.69 o 
  11   2   5       19.51       -8.16     27.39 o 
  12   2   5        1.76       -1.51     37.58 o 
   1   3   5    20282.31    21094.32    449.81 o 
   2   3   5       55.71       73.75      7.31 o 
   3   3   5     2997.43     3416.55     98.42 o 
   4   3   5       20.68       68.55     11.67 o 
   5   3   5    10401.47    10265.54    278.57 o 
   6   3   5      315.28      264.61     19.23 o 
   7   3   5     1931.82     1900.04     70.89 o 
   8   3   5        1.17        1.30     20.52 o 
   9   3   5     2862.79     3002.70    128.24 o 
  10   3   5        3.06       19.26     20.22 o 
  11   3   5      845.59     1005.78    118.21 o 
  12   3   5       31.43       88.83     45.52 o 
   0   4   5        1.44       37.79     11.32 o 
   1   4   5     1087.44     1335.85     28.86 o 
   2   4   5      237.18      288.06     18.30 o 
   3   4   5     1002.82     1109.87     32.68 o 
   4   4   5        9.17       48.73     10.39 o 
   5   4   5      927.90      906.58     33.13 o 
   6   4   5      167.10      191.83     15.45 o 
   7   4   5      927.42      872.37     37.19 o 
   8   4   5        0.01       -7.72     18.30 o 
   9   4   5        1.73       43.51     19.16 o 
  10   4   5        8.02       37.41     19.65 o 
  11   4   5        2.22       42.17     36.52 o 
  12   4   5        4.84       -0.95     34.87 o 
   1   5   5    10800.97    11333.05    217.58 o 
   2   5   5      105.85      104.06      8.61 o 
   3   5   5     1712.81     1746.64     59.40 o 
   4   5   5       31.61       30.04     18.29 o 
   5   5   5     8695.66     8895.13    219.27 o 
   6   5   5       11.41       30.12     10.24 o 
   7   5   5      573.30      524.38     31.54 o 
   8   5   5      124.93       97.01     18.54 o 
   9   5   5     1637.48     1577.24     77.81 o 
  10   5   5       12.24       38.39     26.70 o 
  11   5   5     1075.16     1065.98     99.04 o 
  12   5   5        3.06      -16.33     35.86 o 
   0   6   5      102.41       93.91     10.50 o 
   1   6   5     1226.99     1362.67     31.81 o 
   2   6   5      151.02      186.11     19.68 o 
   3   6   5      438.88      487.65     25.68 o 
   4   6   5       30.54       40.30     12.95 o 
   5   6   5       10.78       26.79      7.90 o 
   6   6   5       18.42       25.91     15.36 o 
   7   6   5      629.58      546.64     32.15 o 
   8   6   5        1.48       47.88     21.44 o 
   9   6   5        1.36       24.79     20.02 o 
  10   6   5        8.60       45.11     33.97 o 
  11   6   5        6.57       60.41     33.00 o 
  12   6   5        3.22      -12.52     36.65 o 
   1   7   5    10355.63    10441.33    276.18 o 
   2   7   5      228.47      298.22     20.14 o 
   3   7   5     1771.69     1698.46     54.22 o 
   4   7   5       79.97       65.65     11.83 o 
   5   7   5     8234.83     8309.69    241.42 o 
   6   7   5      123.51      120.25     20.00 o 
   7   7   5      185.51      170.02     31.17 o 
   8   7   5        0.94       25.23     22.56 o 
   9   7   5     1433.42     1281.05     77.94 o 
  10   7   5        1.35       54.41     40.77 o 
  11   7   5      767.56      762.69     82.06 o 
   0   8   5      312.23      319.93     23.41 o 
   1   8   5       87.77       85.60     15.51 o 
   2   8   5       14.50       41.60     15.61 o 
   3   8   5      934.78      983.63     39.56 o 
   4   8   5        4.85        4.33     10.37 o 
   5   8   5       48.35       44.45     12.20 o 
   6   8   5       38.98       68.98     24.81 o 
   7   8   5      113.98       81.06     27.85 o 
   8   8   5        0.03       20.13     22.52 o 
   9   8   5      183.80      191.20     38.89 o 
  10   8   5        5.47      -12.39     30.63 o 
  11   8   5       39.81       23.06     30.93 o 
   1   9   5     9080.97     9503.72    225.87 o 
   2   9   5      620.97      602.20     32.62 o 
   3   9   5     1205.08     1176.17     45.09 o 
   4   9   5      110.83      119.13     15.09 o 
   5   9   5     6360.14     6491.65    235.97 o 
   6   9   5        5.76       51.22     17.83 o 
   7   9   5      675.49      664.88     46.76 o 
   8   9   5      120.37      137.83     26.40 o 
   9   9   5     1157.20     1085.66     89.80 o 
  10   9   5        6.94       55.18     32.74 o 
  11   9   5      955.66      874.05     97.15 o 
   0  10   5       14.86       19.98     17.76 o 
   1  10   5      689.15      672.24     28.51 o 
   2  10   5        1.87       -5.85     10.06 o 
   3  10   5     1329.39     1225.41     50.19 o 
   4  10   5       15.51       43.90     17.72 o 
   5  10   5        0.12       14.40     19.20 o 
   6  10   5        3.85       38.53     22.98 o 
   7  10   5      190.74      180.35     26.52 o 
   8  10   5        4.89       35.75     27.27 o 
   9  10   5      158.79      147.82     43.53 o 
  10  10   5        1.11      -18.97     28.86 o 
  11  10   5        1.49       -8.92     31.06 o 
   1  11   5     6826.51     6917.62    233.06 o 
   2  11   5        3.79       31.27     11.62 o 
   3  11   5     2745.41     2686.58    101.92 o 
   4  11   5      735.81      632.18     33.32 o 
   5  11   5     2630.68     2600.58    113.19 o 
   6  11   5      195.84      220.89     32.82 o 
   7  11   5      245.31      235.46     29.68 o 
   8  11   5       44.23       71.80     28.81 o 
   9  11   5      982.59      918.17     84.82 o 
  10  11   5        4.61      -23.61     29.29 o 
   0  12   5        0.44       -8.05     16.22 o 
   1  12   5      794.95      771.20     30.45 o 
   2  12   5        2.90       13.12     16.47 o 
   3  12   5      381.07      363.71     29.05 o 
   4  12   5        0.04       11.95     16.66 o 
   5  12   5       55.26       27.46     20.08 o 
   6  12   5        0.19       63.15     25.43 o 
   7  12   5      220.94      286.93     43.56 o 
   8  12   5        2.69       29.81     30.36 o 
   9  12   5      244.30      292.34     53.21 o 
  10  12   5        0.03       23.43     32.87 o 
   1  13   5     1638.00     1504.41     58.18 o 
   2  13   5      393.80      380.34     30.80 o 
   3  13   5       21.99       61.43     17.23 o 
   4  13   5       40.46       48.52     22.69 o 
   5  13   5     4058.33     4247.35    182.46 o 
   6  13   5        0.43       17.67     27.32 o 
   7  13   5      135.12      168.95     39.31 o 
   8  13   5       13.58      -31.35     31.35 o 
   9  13   5      875.58      785.11     84.91 o 
  10  13   5        2.05      -15.51     35.57 o 
   0  14   5       82.63       85.86     40.39 o 
   1  14   5      866.37      803.96     40.30 o 
   2  14   5       14.35       30.26     19.83 o 
   3  14   5      452.83      495.22     32.04 o 
   4  14   5        0.23       -4.37     19.20 o 
   5  14   5        9.63       21.34     23.77 o 
   6  14   5        7.42       28.74     23.13 o 
   7  14   5      134.35      208.28     43.51 o 
   8  14   5       14.49        0.62     26.74 o 
   9  14   5      141.02      170.90     47.54 o 
   1  15   5     2056.82     1958.94     77.90 o 
   2  15   5        1.51       13.75     19.84 o 
   3  15   5      216.00      272.55     31.81 o 
   4  15   5       20.51        7.61     19.32 o 
   5  15   5     2086.22     2023.36    122.37 o 
   6  15   5       28.92       48.25     31.64 o 
   7  15   5       19.95       80.88     35.57 o 
   8  15   5        7.31       -2.33     27.85 o 
   9  15   5      182.12      203.20     51.08 o 
   0  16   5       34.30       83.66     34.73 o 
   1  16   5      116.93      111.70     21.77 o 
   2  16   5        9.96       18.25     20.88 o 
   3  16   5     1114.67     1134.20     70.81 o 
   4  16   5        2.70        3.87     20.64 o 
   5  16   5        6.90       37.59     22.36 o 
   6  16   5        6.21       11.35     28.78 o 
   7  16   5      313.03      320.37     53.78 o 
   8  16   5       16.06        2.28     29.53 o 
   1  17   5      937.84      964.96     63.03 o 
   2  17   5       27.07       61.83     21.59 o 
   3  17   5      111.39       91.40     31.32 o 
   4  17   5        8.79      -24.54     24.54 o 
   5  17   5     1081.40     1213.72     99.91 o 
   6  17   5        0.27       34.88     32.45 o 
   7  17   5       42.76       26.03     32.77 o 
   8  17   5       11.92       61.90     39.52 o 
   0  18   5       38.23        7.60     21.21 o 
   1  18   5      108.11      133.46     28.98 o 
   2  18   5        0.40       14.44     23.77 o 
   3  18   5      658.80      694.01     65.72 o 
   4  18   5        0.17       -0.13     24.53 o 
   5  18   5        0.20      -33.65     33.78 o 
   6  18   5       10.70       36.14     40.93 o 
   7  18   5      242.28      213.49     57.35 o 
   1  19   5      488.66      534.06     51.57 o 
   2  19   5       22.44       28.18     27.57 o 
   3  19   5       56.73       52.08     28.81 o 
   4  19   5       16.82       40.21     37.48 o 
   5  19   5      561.09      600.51     80.42 o 
   6  19   5       37.71        1.88     32.26 o 
   0  20   5        0.12       11.83     38.93 o 
   1  20   5      128.55       94.49     36.03 o 
   2  20   5        8.57        3.66     26.36 o 
   3  20   5      140.48      174.14     49.06 o 
   4  20   5       17.86       23.08     31.17 o 
   5  20   5       62.41      114.95     44.36 o 
   1  21   5      334.08      318.91     55.78 o 
   2  21   5       15.43      -11.24     32.51 o 
   3  21   5       60.55       97.78     42.37 o 
   4  21   5        0.08       44.25     37.97 o 
   0  22   5        3.01       53.54     61.04 o 
   1  22   5       35.76       60.63     61.37 o 
   2  22   5        8.42       28.78     38.10 o 
   0   0   6     3557.28     4091.08    177.41 o 
   1   0   6     7342.50     7398.65    226.60 o 
   2   0   6      167.71      171.25     15.36 o 
   3   0   6    13516.59    14883.08    714.37 o 
   4   0   6     3681.69     3593.22    116.94 o 
   5   0   6      177.68      154.51     16.42 o 
   6   0   6       35.14       37.36     19.08 o 
   7   0   6     5104.15     5268.40    250.16 o 
   8   0   6       15.02       78.18     35.81 o 
   9   0   6     1323.29     1108.71    103.70 o 
  10   0   6      195.94      228.61     54.58 o 
  11   0   6      405.52      311.31     64.76 o 
  12   0   6      130.42      174.09     96.79 o 
   1   1   6      189.75      223.23     13.24 o 
   2   1   6       25.92       45.90     11.93 o 
   3   1   6       99.92      102.34      9.62 o 
   4   1   6        0.70        8.86     10.56 o 
   5   1   6       44.21       64.07     19.99 o 
   6   1   6        6.16        7.14     13.39 o 
   7   1   6      201.92      171.15     18.65 o 
   8   1   6       39.68       42.71     19.36 o 
   9   1   6        3.63       11.61     20.21 o 
  10   1   6        4.68       49.02     26.81 o 
  11   1   6        2.29       38.12     29.71 o 
  12   1   6       10.68      121.78     64.22 o 
   0   2   6      734.53      774.38     37.56 o 
   1   2   6     7445.30     7586.23    159.90 o 
   2   2   6     1197.57     1315.09     36.41 o 
   3   2   6     9196.35     8849.31    178.48 o 
   4   2   6      579.89      578.06     24.06 o 
   5   2   6       62.41      105.22     15.27 o 
   6   2   6     3032.71     2696.08     85.78 o 
   7   2   6     3464.05     3348.08    105.87 o 
   8   2   6      393.82      322.96     24.60 o 
   9   2   6     1046.41      984.59     65.29 o 
  10   2   6      377.36      376.25     40.75 o 
  11   2   6      412.89      401.28     61.96 o 
  12   2   6        2.37       31.30     46.02 o 
   1   3   6      178.16      262.56     13.46 o 
   2   3   6        0.23       17.81      7.55 o 
   3   3   6      255.23      280.40     15.69 o 
   4   3   6      826.27      784.24     28.12 o 
   5   3   6        1.29       33.13     13.05 o 
   6   3   6      876.93      828.30     37.05 o 
   7   3   6        2.17       21.80     15.50 o 
   8   3   6       49.68       22.16     15.27 o 
   9   3   6        2.41       38.86     17.42 o 
  10   3   6        2.77       45.12     26.99 o 
  11   3   6       19.67      -14.82     32.59 o 
   0   4   6     8763.94     9723.11    300.57 o 
   1   4   6     3965.77     4014.24     89.36 o 
   2   4   6       13.17       36.21     12.64 o 
   3   4   6     9216.87     9733.37    290.84 o 
   4   4   6     1743.76     1718.09     52.35 o 
   5   4   6       73.75       92.77     13.92 o 
   6   4   6      870.88      856.57     35.32 o 
   7   4   6     3248.13     3053.54    101.62 o 
   8   4   6      210.27      196.82     21.68 o 
   9   4   6      580.59      545.13     43.10 o 
  10   4   6      320.29      363.90     49.41 o 
  11   4   6      250.27      310.81     62.81 o 
   1   5   6       55.41       66.05      8.19 o 
   2   5   6       49.15       59.00     11.04 o 
   3   5   6       40.03       74.05     16.77 o 
   4   5   6        1.77       10.65     15.57 o 
   5   5   6       42.34       37.67     14.81 o 
   6   5   6      331.62      299.07     20.87 o 
   7   5   6        4.86       -4.40     15.85 o 
   8   5   6      376.08      314.24     34.94 o 
   9   5   6       23.32       80.76     25.78 o 
  10   5   6       28.92       42.76     32.17 o 
  11   5   6       56.58       26.61     34.56 o 
   0   6   6     3397.02     3333.53    106.48 o 
   1   6   6     2297.94     2316.73     51.83 o 
   2   6   6       96.08      106.19     16.27 o 
   3   6   6     8527.47     8539.78    246.96 o 
   4   6   6     2062.09     2006.15     69.92 o 
   5   6   6      182.94      184.70     19.08 o 
   6   6   6      342.19      333.77     26.69 o 
   7   6   6     3863.07     3537.76    149.07 o 
   8   6   6       33.44       50.43     22.14 o 
   9   6   6      571.18      613.23     61.89 o 
  10   6   6      498.54      448.30     55.29 o 
  11   6   6      225.78      207.60     58.59 o 
   1   7   6      863.62      758.39     25.25 o 
   2   7   6        0.96       74.74     24.50 o 
   3   7   6        5.55       19.79     15.08 o 
   4   7   6       23.74       10.95     12.67 o 
   5   7   6      640.15      675.51     36.06 o 
   6   7   6      164.94      152.26     27.30 o 
   7   7   6      129.37       90.97     27.60 o 
   8   7   6       35.26       22.72     20.03 o 
   9   7   6       44.08       88.44     26.27 o 
  10   7   6        7.16      -13.59     27.58 o 
  11   7   6       73.97       39.23     41.59 o 
   0   8   6     2028.66     1866.51     72.76 o 
   1   8   6     2111.99     2146.92     56.14 o 
   2   8   6      168.07      179.40     18.76 o 
   3   8   6     5381.39     5553.17    190.92 o 
   4   8   6      853.28      892.89     43.68 o 
   5   8   6        3.05       -9.48     12.59 o 
   6   8   6      412.79      397.30     40.32 o 
   7   8   6     2946.75     2822.27    134.31 o 
   8   8   6        1.61       18.69     21.69 o 
   9   8   6      317.48      291.35     45.55 o 
  10   8   6      316.35      352.37     55.73 o 
  11   8   6      215.60      238.88     58.55 o 
   1   9   6      844.19      740.77     26.14 o 
   2   9   6        8.31       24.38     14.96 o 
   3   9   6      246.58      255.70     28.42 o 
   4   9   6      187.58      197.38     20.21 o 
   5   9   6      353.89      376.23     34.67 o 
   6   9   6       12.78       22.10     18.92 o 
   7   9   6       64.75       68.21     24.25 o 
   8   9   6       45.83       65.86     25.31 o 
   9   9   6       84.43      151.14     38.76 o 
  10   9   6        1.44       -2.59     26.76 o 
   0  10   6     1224.82     1119.87     87.51 o 
   1  10   6     1460.78     1323.31     41.07 o 
   2  10   6      139.40      164.77     19.98 o 
   3  10   6     4743.75     4731.19    166.45 o 
   4  10   6      594.86      529.54     31.51 o 
   5  10   6       11.88       40.61     19.44 o 
   6  10   6      393.49      349.12     37.64 o 
   7  10   6     1985.13     1793.29     99.80 o 
   8  10   6       76.90      100.60     24.94 o 
   9  10   6      240.59      269.80     47.97 o 
  10  10   6       79.64       96.93     39.99 o 
   1  11   6      172.30      170.18     16.34 o 
   2  11   6      690.26      706.57     36.33 o 
   3  11   6       12.34       83.38     24.00 o 
   4  11   6       44.04       40.06     15.38 o 
   5  11   6      592.62      554.86     46.04 o 
   6  11   6        3.39       28.32     20.51 o 
   7  11   6       31.41       40.32     23.98 o 
   8  11   6       15.07       30.81     27.50 o 
   9  11   6      139.50      128.62     40.27 o 
  10  11   6       26.02       17.67     31.74 o 
   0  12   6     2425.68     2235.34    116.39 o 
   1  12   6     1572.55     1456.82     60.34 o 
   2  12   6       91.74      138.49     18.47 o 
   3  12   6     3442.12     3417.59    123.96 o 
   4  12   6      258.52      257.26     30.05 o 
   5  12   6        4.44       13.09     18.47 o 
   6  12   6      165.53      187.44     32.62 o 
   7  12   6     1252.85     1191.56     81.33 o 
   8  12   6        3.03      -24.97     28.38 o 
   9  12   6      323.69      344.94     52.56 o 
  10  12   6      262.53      283.67     61.73 o 
   1  13   6      378.63      391.60     32.64 o 
   2  13   6      244.89      262.33     27.77 o 
   3  13   6       23.16       14.26     15.45 o 
   4  13   6        1.18       16.02     20.24 o 
   5  13   6      868.02      836.85     60.04 o 
   6  13   6       13.15       -2.62     23.41 o 
   7  13   6       23.24       -4.53     24.57 o 
   8  13   6       73.82       43.01     32.25 o 
   9  13   6       34.71       29.37     32.03 o 
   0  14   6       76.29       78.91     39.01 o 
   1  14   6      891.17      847.56     53.31 o 
   2  14   6      713.46      655.35     41.87 o 
   3  14   6     1489.66     1535.97     71.22 o 
   4  14   6      760.14      747.52     62.82 o 
   5  14   6        7.36       25.35     26.75 o 
   6  14   6      310.87      340.36     43.76 o 
   7  14   6      716.28      672.91     74.25 o 
   8  14   6      131.76      154.01     44.99 o 
   9  14   6      129.34      142.39     45.82 o 
   1  15   6      470.72      452.98     39.95 o 
   2  15   6        3.36       47.36     30.13 o 
   3  15   6      101.48      138.37     32.35 o 
   4  15   6      151.69      203.94     37.01 o 
   5  15   6      234.12      324.37     39.95 o 
   6  15   6        4.10       29.55     27.94 o 
   7  15   6       60.96       53.69     36.56 o 
   8  15   6       60.83      138.31     45.01 o 
   0  16   6      418.82      422.69     67.34 o 
   1  16   6      605.98      621.14     48.72 o 
   2  16   6       20.91       35.54     34.20 o 
   3  16   6      706.81      754.23     67.69 o 
   4  16   6      174.52      162.88     36.31 o 
   5  16   6        1.83       32.46     25.80 o 
   6  16   6      143.82      114.28     35.89 o 
   7  16   6      321.62      257.24     54.02 o 
   8  16   6       25.79        1.65     34.07 o 
   1  17   6      282.24      355.72     37.19 o 
   2  17   6      141.69      140.27     34.14 o 
   3  17   6       38.70      101.83     47.56 o 
   4  17   6        3.34        6.99     24.04 o 
   5  17   6      242.34      275.33     53.42 o 
   6  17   6       28.92       40.98     32.32 o 
   7  17   6       26.40       40.48     35.71 o 
   0  18   6      150.95      142.60     56.44 o 
   1  18   6      339.82      296.76     46.50 o 
   2  18   6       14.85       -5.30     23.12 o 
   3  18   6      685.57      647.32     66.77 o 
   4  18   6       77.65       52.66     31.10 o 
   5  18   6       12.88        8.88     30.42 o 
   6  18   6      100.14       91.13     51.32 o 
   1  19   6      301.71      381.64     58.51 o 
   2  19   6        5.81       16.98     32.73 o 
   3  19   6       27.49       17.91     29.35 o 
   4  19   6       26.27        2.46     29.37 o 
   5  19   6      198.47      244.05     58.09 o 
   0  20   6      184.10      220.26     80.87 o 
   1  20   6      114.52      103.27     47.58 o 
   2  20   6        0.56      -32.72     34.02 o 
   3  20   6      249.25      289.11     68.71 o 
   4  20   6       34.80       27.37     38.09 o 
   1  21   6      165.68      194.18     55.58 o 
   2  21   6       21.64       25.73     36.95 o 
   3  21   6       23.72       60.45     49.44 o 
   1   1   7     3695.01     4055.27    107.56 o 
   2   1   7     6706.75     7023.75    176.94 o 
   3   1   7     1031.13     1034.21     34.00 o 
   4   1   7      762.98      667.86     26.19 o 
   5   1   7     1846.60     1837.77     71.14 o 
   6   1   7      510.89      497.22     26.49 o 
   7   1   7      307.73      303.40     29.54 o 
   8   1   7     1772.85     1571.29     83.70 o 
   9   1   7      571.12      544.20     45.63 o 
  10   1   7        7.18        5.23     23.15 o 
  11   1   7      328.72      355.74     59.79 o 
   0   2   7      451.92      397.63     27.85 o 
   1   2   7       81.85      123.20     13.01 o 
   2   2   7       50.48       96.45     14.74 o 
   3   2   7       11.22       26.80     13.29 o 
   4   2   7       54.82       61.68     16.80 o 
   5   2   7       24.23       16.41     14.05 o 
   6   2   7       47.27       68.47     17.07 o 
   7   2   7      273.55      248.91     24.63 o 
   8   2   7       18.10       32.87     18.02 o 
   9   2   7       14.80       18.67     24.55 o 
  10   2   7       36.88       52.14     32.28 o 
  11   2   7       28.98       57.26     41.35 o 
   1   3   7     3662.69     3663.30     90.63 o 
   2   3   7     6656.15     6678.89    157.24 o 
   3   3   7        7.92       26.40     11.58 o 
   4   3   7      936.78      879.96     35.48 o 
   5   3   7     6214.34     6019.84    184.27 o 
   6   3   7     1561.75     1453.34     59.90 o 
   7   3   7      188.17      172.39     18.93 o 
   8   3   7      757.12      752.95     61.43 o 
   9   3   7      540.94      511.54     53.96 o 
  10   3   7       46.44       35.15     28.79 o 
  11   3   7      313.98      247.51     53.35 o 
   0   4   7      751.21      683.38     35.03 o 
   1   4   7      905.19      859.47     29.87 o 
   2   4   7       56.99       83.08     14.18 o 
   3   4   7      279.36      227.11     21.55 o 
   4   4   7      195.42      191.71     16.93 o 
   5   4   7       16.39       43.37     15.05 o 
   6   4   7       48.16       35.54     19.31 o 
   7   4   7        0.60        4.21     15.70 o 
   8   4   7       47.22       82.10     21.63 o 
   9   4   7       73.96       50.34     26.66 o 
  10   4   7       29.35       71.88     31.54 o 
  11   4   7        0.08       53.62     41.78 o 
   1   5   7     4049.93     3960.02    106.55 o 
   2   5   7     2981.18     2898.67     96.11 o 
   3   5   7     1002.19     1058.08     45.71 o 
   4   5   7     2586.24     2626.91     97.24 o 
   5   5   7     2681.43     2734.15    112.70 o 
   6   5   7      918.76      968.47     52.46 o 
   7   5   7      154.77      175.10     26.42 o 
   8   5   7     1573.92     1528.51     86.49 o 
   9   5   7      817.22      744.52     71.40 o 
  10   5   7       15.05      -26.96     31.52 o 
  11   5   7      256.53      193.36     54.00 o 
   0   6   7      121.69      134.54     17.39 o 
   1   6   7       28.76       37.04      9.21 o 
   2   6   7       64.27      127.92     20.38 o 
   3   6   7      229.24      248.74     22.83 o 
   4   6   7      191.42      225.26     22.96 o 
   5   6   7        0.07       49.16     20.12 o 
   6   6   7       20.24       33.02     19.03 o 
   7   6   7        3.05       37.79     20.77 o 
   8   6   7        5.99       51.98     24.29 o 
   9   6   7       79.63      103.68     34.59 o 
  10   6   7       54.35       81.91     39.08 o 
  11   6   7        0.16       28.55     44.06 o 
   1   7   7     2436.75     2254.67     73.78 o 
   2   7   7     3823.43     4073.75    135.08 o 
   3   7   7      322.46      289.40     24.64 o 
   4   7   7     1123.21     1129.31     60.83 o 
   5   7   7     2157.92     2182.03     90.39 o 
   6   7   7      814.10      793.10     55.59 o 
   7   7   7      128.79      133.42     27.13 o 
   8   7   7     1063.18      959.88     69.65 o 
   9   7   7      432.17      410.34     45.62 o 
  10   7   7       32.66       15.70     32.60 o 
   0   8   7      260.55      268.66     29.73 o 
   1   8   7       59.47       91.40     22.80 o 
   2   8   7       14.66       24.61     15.71 o 
   3   8   7       29.31       14.55     19.76 o 
   4   8   7       22.24       62.56     15.72 o 
   5   8   7        4.11       -2.12     14.21 o 
   6   8   7      148.04      173.59     29.34 o 
   7   8   7      136.74      162.68     32.44 o 
   8   8   7       12.20       34.26     25.44 o 
   9   8   7        2.59       11.50     26.15 o 
  10   8   7       12.09       10.82     33.96 o 
   1   9   7     2416.85     2304.34     83.81 o 
   2   9   7     2343.81     2413.00     94.55 o 
   3   9   7      301.24      367.30     32.26 o 
   4   9   7      947.32      989.83     53.58 o 
   5   9   7     1538.70     1625.33     90.44 o 
   6   9   7      880.24      830.64     60.80 o 
   7   9   7      219.32      194.08     40.38 o 
   8   9   7      786.13      810.65     65.69 o 
   9   9   7      307.66      291.45     51.43 o 
  10   9   7       23.89       68.09     39.81 o 
   0  10   7      403.18      369.88     40.41 o 
   1  10   7       68.36      103.37     19.89 o 
   2  10   7        2.54       14.22     13.71 o 
   3  10   7      430.46      486.07     38.49 o 
   4  10   7       85.33       66.21     19.10 o 
   5  10   7       84.17       71.22     24.67 o 
   6  10   7       58.29      118.98     29.45 o 
   7  10   7      149.28      216.29     35.69 o 
   8  10   7        4.13        6.00     22.49 o 
   9  10   7       90.33       65.71     35.66 o 
  10  10   7       26.37       17.00     36.87 o 
   1  11   7      544.03      568.03     38.91 o 
   2  11   7     1278.52     1321.78     57.88 o 
   3  11   7       16.57       33.72     16.59 o 
   4  11   7     1141.12     1050.37     55.03 o 
   5  11   7     1735.37     1728.63     97.45 o 
   6  11   7      648.51      691.14     61.12 o 
   7  11   7       19.08       -6.59     25.80 o 
   8  11   7      379.94      365.67     55.41 o 
   9  11   7      212.68      211.86     49.70 o 
   0  12   7       48.00       34.05     20.33 o 
   1  12   7      368.53      393.87     32.53 o 
   2  12   7      499.72      474.48     37.35 o 
   3  12   7      536.55      549.92     43.97 o 
   4  12   7      105.91      130.25     30.93 o 
   5  12   7       57.80       31.12     21.36 o 
   6  12   7      380.61      443.95     45.93 o 
   7  12   7       72.28      119.01     31.44 o 
   8  12   7       51.93       14.23     27.34 o 
   9  12   7       38.89       20.61     31.91 o 
   1  13   7     1290.72     1204.89     65.77 o 
   2  13   7     1678.21     1585.27     80.84 o 
   3  13   7      682.03      586.66     44.13 o 
   4  13   7       79.21       65.59     27.37 o 
   5  13   7      330.97      382.22     42.36 o 
   6  13   7      136.45      127.62     31.76 o 
   7  13   7       32.31       31.39     30.88 o 
   8  13   7      299.00      284.72     56.20 o 
   0  14   7      346.50      309.88     58.28 o 
   1  14   7       14.07       62.54     33.49 o 
   2  14   7       39.71       55.14     21.22 o 
   3  14   7      241.75      235.21     39.65 o 
   4  14   7      198.86      221.28     37.17 o 
   5  14   7       16.33       28.89     22.09 o 
   6  14   7       56.00       94.43     30.98 o 
   7  14   7      195.17      102.28     39.65 o 
   8  14   7        3.76       33.33     32.02 o 
   1  15   7      575.04      524.20     41.99 o 
   2  15   7      899.11      871.51     58.75 o 
   3  15   7       10.39       29.44     24.96 o 
   4  15   7      107.38      136.80     34.73 o 
   5  15   7      743.07      665.13     64.91 o 
   6  15   7      106.69       67.13     36.77 o 
   7  15   7       62.35      129.51     45.06 o 
   0  16   7      279.48      297.31     65.72 o 
   1  16   7      114.38       85.89     30.31 o 
   2  16   7        2.86      114.40     34.30 o 
   3  16   7      218.25      237.99     41.49 o 
   4  16   7       65.40       85.50     33.84 o 
   5  16   7       11.54       40.84     27.54 o 
   6  16   7      103.51      179.41     44.87 o 
   7  16   7       64.37       61.71     39.94 o 
   1  17   7      255.20      273.30     51.33 o 
   2  17   7      642.41      710.08     77.19 o 
   3  17   7       59.88       79.06     34.37 o 
   4  17   7       94.76       81.49     33.00 o 
   5  17   7      222.32      254.05     52.94 o 
   6  17   7       95.27      113.95     43.06 o 
   0  18   7      239.85      273.41     61.41 o 
   1  18   7      123.50      183.44     45.80 o 
   2  18   7        2.21       60.23     34.81 o 
   3  18   7       82.50      120.03     47.22 o 
   4  18   7       28.92       35.32     32.12 o 
   5  18   7        3.56        3.47     29.50 o 
   1  19   7       96.06      174.96     46.95 o 
   2  19   7      286.63      298.79     62.58 o 
   3  19   7        7.95       31.05     33.51 o 
   4  19   7       42.44       70.11     46.90 o 
   0  20   7       92.32       52.26     59.67 o 
   1  20   7        5.99       13.04     40.21 o 
   2  20   7       20.43       -1.94     33.26 o 
   0   0   8     8122.91     8799.65    480.64 o 
   1   0   8      335.02      317.22     28.92 o 
   2   0   8      661.40      578.76     38.09 o 
   3   0   8     2630.82     2557.97    107.36 o 
   4   0   8     3607.65     3349.88    129.65 o 
   5   0   8        6.59       16.08     27.69 o 
   6   0   8     3098.44     3010.47    177.74 o 
   7   0   8      386.42      393.40     51.37 o 
   8   0   8      375.54      377.57     52.83 o 
   9   0   8      135.66      179.35    116.43 o 
  10   0   8     1075.81     1084.67    157.56 o 
   1   1   8       63.02      137.32     16.84 o 
   2   1   8      163.35      168.59     16.18 o 
   3   1   8        0.67       17.47     14.72 o 
   4   1   8      106.15      111.69     21.89 o 
   5   1   8        8.82       18.07     14.40 o 
   6   1   8       24.79      -12.73     17.63 o 
   7   1   8        6.28       23.42     17.02 o 
   8   1   8       88.55       50.80     22.29 o 
   9   1   8       24.06       47.68     47.00 o 
  10   1   8       50.86       36.95     36.90 o 
   0   2   8     6322.18     6126.05    299.46 o 
   1   2   8      132.62      135.23     15.60 o 
   2   2   8     1094.59     1001.20     37.14 o 
   3   2   8     1086.84     1051.24     42.58 o 
   4   2   8     4085.20     4225.05    135.36 o 
   5   2   8       24.78       49.19     17.91 o 
   6   2   8     2097.97     2011.51     86.15 o 
   7   2   8      925.20      852.74     51.92 o 
   8   2   8      331.96      359.34     49.61 o 
   9   2   8       14.65       47.01     26.79 o 
  10   2   8      654.24      517.19     77.40 o 
   1   3   8       33.93       43.11     14.26 o 
   2   3   8      113.51       98.85     17.97 o 
   3   3   8      403.69      339.43     24.51 o 
   4   3   8      147.02      182.15     22.82 o 
   5   3   8      380.38      349.71     24.67 o 
   6   3   8        6.41       55.12     22.31 o 
   7   3   8       24.59       15.93     21.98 o 
   8   3   8       74.95       98.81     31.69 o 
   9   3   8        0.44       51.56     28.67 o 
  10   3   8        5.34       -0.06     30.42 o 
   0   4   8     6184.31     6528.31    252.70 o 
   1   4   8      831.18      754.50     31.62 o 
   2   4   8      314.76      330.28     22.92 o 
   3   4   8      328.28      330.55     23.84 o 
   4   4   8     1984.62     2237.02     93.81 o 
   5   4   8       52.72       70.72     18.57 o 
   6   4   8     1782.84     1593.17     72.83 o 
   7   4   8      395.28      496.51     45.56 o 
   8   4   8       48.37       37.64     27.35 o 
   9   4   8      150.78      123.37     35.62 o 
  10   4   8      984.74      846.20     93.40 o 
   1   5   8       22.16       26.02     12.22 o 
   2   5   8       41.09       97.46     17.78 o 
   3   5   8       81.24      127.78     23.69 o 
   4   5   8      184.97      189.45     25.99 o 
   5   5   8        7.77       40.89     18.82 o 
   6   5   8       91.82       75.44     19.34 o 
   7   5   8       38.44       40.14     28.86 o 
   8   5   8        9.35       51.03     28.92 o 
   9   5   8      126.49      125.64     36.57 o 
  10   5   8        8.45        9.03     35.37 o 
   0   6   8     5250.63     5185.69    202.14 o 
   1   6   8      548.23      579.25     34.82 o 
   2   6   8      397.10      430.08     33.26 o 
   3   6   8     1406.44     1404.50     65.60 o 
   4   6   8     3094.32     3192.12    130.07 o 
   5   6   8        3.19       30.55     15.58 o 
   6   6   8     1143.66     1166.38     64.00 o 
   7   6   8      133.10      206.79     32.98 o 
   8   6   8      208.30      205.65     42.21 o 
   9   6   8      162.16      214.77     45.48 o 
  10   6   8      388.28      399.57     77.32 o 
   1   7   8      173.94      172.12     33.87 o 
   2   7   8      448.33      438.75     33.05 o 
   3   7   8        1.17       65.87     19.04 o 
   4   7   8       35.46       65.36     21.74 o 
   5   7   8      265.20      256.99     32.61 o 
   6   7   8       45.57       68.86     23.84 o 
   7   7   8        0.64       14.17     21.27 o 
   8   7   8      105.17      123.92     35.72 o 
   9   7   8        2.21       37.56     32.75 o 
  10   7   8        7.87       21.72     36.59 o 
   0   8   8     4496.93     4828.63    248.11 o 
   1   8   8      383.16      355.08     27.37 o 
   2   8   8      338.75      340.16     29.85 o 
   3   8   8      563.79      558.06     41.15 o 
   4   8   8     1657.89     1771.63     85.31 o 
   5   8   8       23.47       61.14     20.27 o 
   6   8   8     1514.08     1409.75     85.50 o 
   7   8   8      155.99      162.62     32.93 o 
   8   8   8       85.26       79.60     29.27 o 
   9   8   8      136.35      167.64     48.90 o 
   1   9   8       36.99       31.76     18.27 o 
   2   9   8      350.51      361.23     33.28 o 
   3   9   8        0.57       50.92     22.12 o 
   4   9   8      106.72      166.80     29.19 o 
   5   9   8       90.46      149.64     31.52 o 
   6   9   8       16.79       49.80     26.44 o 
   7   9   8        3.27      -17.05     23.99 o 
   8   9   8      143.70      185.89     37.39 o 
   9   9   8        1.26      -19.35     45.78 o 
   0  10   8     4803.76     5002.31    332.31 o 
   1  10   8      285.93      279.28     30.02 o 
   2  10   8       84.90       96.10     23.84 o 
   3  10   8      323.96      378.83     34.24 o 
   4  10   8     1762.80     1603.06     74.50 o 
   5  10   8        0.49       19.84     21.45 o 
   6  10   8      544.12      518.73     52.33 o 
   7  10   8      188.25      190.90     39.40 o 
   8  10   8       34.17       64.27     34.44 o 
   9  10   8       30.22       82.98     44.61 o 
   1  11   8       66.42       92.88     22.38 o 
   2  11   8      170.30      188.80     28.29 o 
   3  11   8       85.55      106.60     26.51 o 
   4  11   8      194.30      255.18     31.98 o 
   5  11   8        1.89       61.81     35.11 o 
   6  11   8       90.20      128.72     31.98 o 
   7  11   8        2.66        1.00     28.09 o 
   8  11   8       39.32       84.55     37.77 o 
   0  12   8     1585.19     1651.59    156.17 o 
   1  12   8      437.47      370.78     36.62 o 
   2  12   8      332.59      303.33     35.97 o 
   3  12   8      200.44      278.49     34.39 o 
   4  12   8     1196.25     1219.28     86.72 o 
   5  12   8       23.39       20.61     22.13 o 
   6  12   8      795.78      749.40     71.23 o 
   7  12   8      101.49       81.52     31.87 o 
   8  12   8      156.30      201.66     50.00 o 
   1  13   8      206.94      261.67     40.98 o 
   2  13   8      457.34      413.22     40.50 o 
   3  13   8       75.48       98.01     29.87 o 
   4  13   8        7.97       29.89     27.28 o 
   5  13   8        2.56       45.88     44.94 o 
   6  13   8        4.17       45.20     30.16 o 
   7  13   8      107.03       96.61     40.30 o 
   8  13   8      101.16       83.29     45.01 o 
   0  14   8     1106.80     1032.92    120.68 o 
   1  14   8       39.95       82.31     32.41 o 
   2  14   8      109.90       53.15     22.24 o 
   3  14   8      318.18      368.41     46.14 o 
   4  14   8      421.14      395.71     50.75 o 
   5  14   8        1.84       -1.36     23.70 o 
   6  14   8      501.23      429.02     59.21 o 
   7  14   8       96.06       71.07     40.03 o 
   1  15   8       54.72       37.03     27.20 o 
   2  15   8      175.69      180.79     38.56 o 
   3  15   8        0.16       36.36     29.37 o 
   4  15   8      186.36      211.39     41.76 o 
   5  15   8      137.20      100.97     35.03 o 
   6  15   8       65.82       86.81     40.26 o 
   0  16   8      836.56      896.74    123.22 o 
   1  16   8       39.81       39.67     30.41 o 
   2  16   8       39.33       19.63     30.41 o 
   3  16   8      102.23      152.70     43.91 o 
   4  16   8      474.31      407.36     54.68 o 
   5  16   8        0.43      -33.47     33.47 o 
   6  16   8      105.12       99.98     43.65 o 
   1  17   8       35.84       91.29     51.28 o 
   2  17   8      198.50      272.01     55.91 o 
   3  17   8        2.20       -9.64     43.70 o 
   4  17   8       56.59      131.67     44.09 o 
   5  17   8       71.31       63.16     46.11 o 
   0  18   8      249.49      237.21     61.34 o 
   1  18   8       20.45       41.23     36.94 o 
   2  18   8       61.83      111.14     45.61 o 
   3  18   8       67.52       79.55     39.94 o 
   4  18   8      155.67      192.43     61.24 o 
   1  19   8       41.38       49.70     38.27 o 
   2  19   8      106.95       70.41     37.13 o 
   1   1   9       23.46       66.22     16.23 o 
   2   1   9     3664.40     3648.84    120.99 o 
   3   1   9        2.73       33.30     12.14 o 
   4   1   9     2018.52     2002.58     95.68 o 
   5   1   9       12.07        3.70     17.07 o 
   6   1   9     1140.25     1146.24     66.43 o 
   7   1   9       41.27       55.99     24.69 o 
   8   1   9     1105.92     1026.90     95.67 o 
   9   1   9       41.16       52.78     39.85 o 
   0   2   9        0.53       64.44     39.81 o 
   1   2   9      234.99      276.12     22.31 o 
   2   2   9       66.45       96.99     17.18 o 
   3   2   9      203.54      172.42     20.51 o 
   4   2   9       52.63       33.65     14.49 o 
   5   2   9       25.32       78.44     31.55 o 
   6   2   9        6.16       47.32     23.13 o 
   7   2   9       52.79       38.69     24.19 o 
   8   2   9        4.69       35.94     29.70 o 
   9   2   9       16.85       59.74     43.20 o 
   1   3   9      381.70      366.28     23.99 o 
   2   3   9     5875.44     5968.94    193.93 o 
   3   3   9      293.95      244.64     22.90 o 
   4   3   9      812.65      796.96     48.45 o 
   5   3   9        2.06       20.85     25.47 o 
   6   3   9      665.47      688.96     57.36 o 
   7   3   9        2.12      -22.63     22.63 o 
   8   3   9     1644.50     1623.29    115.83 o 
   9   3   9       90.14       72.22     40.17 o 
   0   4   9      148.00      164.58     23.80 o 
   1   4   9        0.52       -9.44     12.60 o 
   2   4   9       14.77       25.01     16.85 o 
   3   4   9       35.57       38.83     17.00 o 
   4   4   9      129.62      177.90     26.92 o 
   5   4   9        0.04       23.63     27.78 o 
   6   4   9       38.09       92.68     27.79 o 
   7   4   9       15.76        2.82     22.99 o 
   8   4   9       15.49       14.73     26.98 o 
   9   4   9        3.85       58.66     33.93 o 
   1   5   9       59.52       56.75     16.72 o 
   2   5   9     4130.75     4138.17    157.08 o 
   3   5   9      182.09      206.90     25.84 o 
   4   5   9     1324.39     1308.10     71.67 o 
   5   5   9       69.97       68.57     22.63 o 
   6   5   9      960.31      885.28     57.70 o 
   7   5   9        3.18      -27.43     27.43 o 
   8   5   9     1084.14     1034.75     92.64 o 
   9   5   9       18.25       41.51     31.91 o 
   0   6   9      156.98      169.58     28.56 o 
   1   6   9        6.51       39.29     24.49 o 
   2   6   9        0.72       22.96     22.03 o 
   3   6   9       14.40       14.16     17.48 o 
   4   6   9        5.60        9.90     18.24 o 
   5   6   9        0.50       28.59     19.35 o 
   6   6   9      250.34      314.87     38.87 o 
   7   6   9        1.94       22.25     26.37 o 
   8   6   9        6.12       22.89     27.31 o 
   9   6   9        8.63       17.03     31.10 o 
   1   7   9        0.69       24.04     20.18 o 
   2   7   9     2965.35     3181.74    134.75 o 
   3   7   9        4.30       79.48     33.66 o 
   4   7   9      812.00      851.16     55.34 o 
   5   7   9       32.53       85.05     23.37 o 
   6   7   9      580.07      501.63     49.89 o 
   7   7   9        0.29       -6.33     25.06 o 
   8   7   9      800.17      688.33     75.77 o 
   9   7   9       23.23      -13.08     31.82 o 
   0   8   9      110.95      193.89     50.20 o 
   1   8   9        7.30        5.91     18.00 o 
   2   8   9       77.16       80.52     20.08 o 
   3   8   9        0.46       56.05     22.57 o 
   4   8   9      162.46      201.29     29.90 o 
   5   8   9        1.17       25.66     22.22 o 
   6   8   9       13.57       63.96     27.12 o 
   7   8   9        3.95       82.86     35.38 o 
   8   8   9        2.30      -17.35     28.22 o 
   1   9   9       36.62       88.14     34.38 o 
   2   9   9     2400.06     2503.70    124.94 o 
   3   9   9       15.70       57.54     24.20 o 
   4   9   9      599.38      583.58     49.64 o 
   5   9   9       44.65       11.10     20.58 o 
   6   9   9      518.84      465.99     55.57 o 
   7   9   9       33.89       57.41     34.16 o 
   8   9   9      504.33      477.55     65.47 o 
   0  10   9      409.11      480.24     78.73 o 
   1  10   9      149.92      174.85     38.32 o 
   2  10   9       24.25       41.08     23.89 o 
   3  10   9       35.07       31.45     23.95 o 
   4  10   9      199.57      373.87     43.50 o 
   5  10   9        0.05       34.03     25.92 o 
   6  10   9       78.61       60.65     28.40 o 
   7  10   9        2.73      -31.98     31.98 o 
   8  10   9        0.07       14.69     33.14 o 
   1  11   9        6.33       13.02     25.61 o 
   2  11   9     1727.21     1699.97    101.09 o 
   3  11   9        0.26        6.61     23.00 o 
   4  11   9      339.75      408.92     55.38 o 
   5  11   9       51.02       25.73     27.87 o 
   6  11   9      128.60      167.26     38.53 o 
   7  11   9       13.54       28.99     37.70 o 
   0  12   9      515.32      592.94     98.96 o 
   1  12   9      409.02      415.25     59.14 o 
   2  12   9       14.40       68.71     34.82 o 
   3  12   9       54.48       86.06     28.18 o 
   4  12   9       98.55      107.08     33.01 o 
   5  12   9       74.07       81.56     36.19 o 
   6  12   9      184.65      148.36     42.13 o 
   7  12   9      120.66       43.70     37.10 o 
   1  13   9        0.28       23.19     31.09 o 
   2  13   9     1106.67     1162.40     99.05 o 
   3  13   9        0.23        6.21     31.47 o 
   4  13   9      363.49      336.56     48.28 o 
   5  13   9        0.33        3.30     28.73 o 
   6  13   9      399.84      359.36     58.44 o 
   0  14   9      327.67      401.01     83.01 o 
   1  14   9       54.28       36.91     32.12 o 
   2  14   9        9.09       59.41     35.35 o 
   3  14   9        0.27       21.87     34.75 o 
   4  14   9       90.91      103.60     41.99 o 
   5  14   9       36.05       96.17     37.86 o 
   6  14   9       71.94       73.75     42.34 o 
   1  15   9       20.18       24.26     29.61 o 
   2  15   9      641.41      722.60     90.10 o 
   3  15   9       17.16       -3.87     28.90 o 
   4  15   9      288.05      353.85     59.29 o 
   5  15   9        8.78       57.14     38.04 o 
   0  16   9      138.60      189.02     70.09 o 
   1  16   9        1.82       22.77     34.59 o 
   2  16   9       36.90       21.84     36.67 o 
   3  16   9       13.99       -4.51     29.95 o 
   4  16   9      107.13      132.59     46.10 o 
   1  17   9        0.02      -46.85     46.85 o 
   2  17   9      356.30      381.93     69.93 o 
   3  17   9        4.58      -19.82     34.90 o 
   0   0  10     6331.13     6593.74    456.21 o 
   1   0  10       19.84       24.49     20.27 o 
   2   0  10       23.73       50.42     21.60 o 
   3   0  10      306.28      327.69     44.28 o 
   4   0  10     1808.56     1855.16    158.76 o 
   5   0  10       16.75        6.90     23.79 o 
   6   0  10      680.03      552.31     91.25 o 
   7   0  10      201.51      213.08     62.57 o 
   8   0  10       24.06       59.71     58.39 o 
   1   1  10       47.89       71.31     16.24 o 
   2   1  10        2.99       19.33     17.72 o 
   3   1  10       18.29       57.70     24.49 o 
   4   1  10       29.10       44.14     21.80 o 
   5   1  10        0.18       29.35     21.44 o 
   6   1  10        3.93       60.67     26.39 o 
   7   1  10        0.39        7.08     25.18 o 
   8   1  10       69.20       95.45     45.59 o 
   0   2  10     3146.30     3274.31    165.63 o 
   1   2  10      564.80      548.26     34.34 o 
   2   2  10      249.85      231.48     25.90 o 
   3   2  10      106.15      128.61     25.74 o 
   4   2  10     1214.44     1243.79     87.69 o 
   5   2  10       12.58       13.61     22.17 o 
   6   2  10     1023.95      915.21     72.00 o 
   7   2  10       22.35       51.65     35.71 o 
   8   2  10       30.06      126.21     45.33 o 
   1   3  10        0.13       16.98     15.04 o 
   2   3  10      296.89      289.32     30.94 o 
   3   3  10        0.37       35.42     18.36 o 
   4   3  10       46.75       86.14     26.38 o 
   5   3  10        5.97        5.73     22.84 o 
   6   3  10        9.29       -0.98     20.99 o 
   7   3  10        0.14       19.60     28.02 o 
   8   3  10       17.74       63.51     34.95 o 
   0   4  10     2182.72     2120.74    116.55 o 
   1   4  10        5.16       14.81     18.41 o 
   2   4  10      622.33      602.36     43.55 o 
   3   4  10      174.79      204.61     25.93 o 
   4   4  10     1966.68     2054.52    107.02 o 
   5   4  10        8.14       -8.50     23.96 o 
   6   4  10      785.93      832.40     72.84 o 
   7   4  10       97.76       76.83     32.90 o 
   8   4  10      135.71      149.36     44.80 o 
   1   5  10       43.74       34.05     22.51 o 
   2   5  10       55.63      142.94     24.22 o 
   3   5  10       25.60       29.36     22.02 o 
   4   5  10       14.41       55.50     23.85 o 
   5   5  10        2.21       19.01     23.87 o 
   6   5  10        6.23       12.92     26.24 o 
   7   5  10        6.83       -1.84     26.44 o 
   8   5  10        2.06      -20.84     29.94 o 
   0   6  10     3089.32     3286.89    261.72 o 
   1   6  10       30.73       38.68     21.40 o 
   2   6  10      147.08      133.06     26.97 o 
   3   6  10       20.92       36.83     20.09 o 
   4   6  10     1003.12     1036.22     68.35 o 
   5   6  10        2.84       39.89     31.70 o 
   6   6  10     1081.85     1040.30     92.96 o 
   7   6  10       45.52      -10.78     26.90 o 
   8   6  10       39.81       37.02     32.26 o 
   1   7  10        3.36       44.69     34.47 o 
   2   7  10      207.65      248.10     35.16 o 
   3   7  10        0.88      -18.65     25.10 o 
   4   7  10       16.67       27.14     22.54 o 
   5   7  10        8.29       63.54     26.56 o 
   6   7  10       29.75       75.39     32.53 o 
   7   7  10        0.37       -5.60     25.85 o 
   8   7  10       21.04       44.27     33.04 o 
   0   8  10     1842.35     1895.06    176.30 o 
   1   8  10       57.87       98.10     33.70 o 
   2   8  10      228.10      214.77     35.15 o 
   3   8  10      266.25      263.84     39.83 o 
   4   8  10      903.04      918.31     64.85 o 
   5   8  10       15.72       14.39     21.81 o 
   6   8  10      790.93      808.63     78.50 o 
   7   8  10       43.91       25.07     30.81 o 
   1   9  10        8.28        8.79     26.22 o 
   2   9  10       68.32      106.85     34.31 o 
   3   9  10        1.25       39.17     30.53 o 
   4   9  10      110.93      148.39     41.90 o 
   5   9  10       15.71       29.44     37.01 o 
   6   9  10        7.44       70.26     46.26 o 
   7   9  10       15.83       44.71     44.77 o 
   0  10  10      760.58      849.68    116.40 o 
   1  10  10       23.64       20.25     31.44 o 
   2  10  10      276.37      356.86     55.46 o 
   3  10  10      103.80      108.57     38.33 o 
   4  10  10      708.57      644.96     70.91 o 
   5  10  10        8.58       39.06     32.18 o 
   6  10  10      511.28      531.98     78.24 o 
   7  10  10      107.06      117.10     50.30 o 
   1  11  10        6.03       56.10     35.89 o 
   2  11  10      135.45      157.77     41.31 o 
   3  11  10        1.09       27.90     50.71 o 
   4  11  10       32.62       78.31     41.47 o 
   5  11  10        3.28      -10.00     28.45 o 
   6  11  10       10.30       10.29     38.83 o 
   0  12  10      987.82     1089.07    148.16 o 
   1  12  10       55.75       59.77     36.74 o 
   2  12  10       81.32       74.30     34.33 o 
   3  12  10       17.38       83.40     41.29 o 
   4  12  10      524.00      497.88     75.85 o 
   5  12  10        5.67       99.09     43.48 o 
   1  13  10       20.71       24.05     45.53 o 
   2  13  10       70.97      149.94     48.06 o 
   3  13  10       24.82       27.22     41.26 o 
   4  13  10      282.07      331.88     65.46 o 
   5  13  10        8.69      -18.74     34.59 o 
   0  14  10      967.98      993.47    154.82 o 
   1  14  10       13.40       54.39     37.54 o 
   2  14  10        8.39      -38.18     38.18 o 
   3  14  10       55.22       81.82     43.32 o 
   4  14  10      223.82      256.49     59.68 o 
   1  15  10       19.20       86.00     72.63 o 
   2  15  10      148.55      143.18     51.88 o 
   3  15  10       24.07        4.14     34.39 o 
   0  16  10      405.10      417.72    132.31 o 
   1  16  10        4.28       30.54     42.08 o 
   1   1  11      527.78      513.45     37.59 o 
   2   1  11     1261.62     1228.67     82.54 o 
   3   1  11       94.95       88.26     27.70 o 
   4   1  11      494.98      465.65     55.88 o 
   5   1  11      296.80      334.92     51.05 o 
   6   1  11      331.98      335.56     55.44 o 
   7   1  11       63.23       76.69     41.80 o 
   0   2  11       64.32      109.75     47.82 o 
   1   2  11      333.39      307.96     35.06 o 
   2   2  11       31.28       10.78     20.22 o 
   3   2  11        5.56       43.93     23.86 o 
   4   2  11        0.97        5.85     21.67 o 
   5   2  11        7.64       38.95     32.72 o 
   6   2  11        1.24       14.91     27.31 o 
   7   2  11       28.90       -8.47     31.27 o 
   1   3  11      350.40      421.96     37.83 o 
   2   3  11     1005.90     1006.44     64.36 o 
   3   3  11      106.83      141.30     30.23 o 
   4   3  11      605.92      522.97     57.06 o 
   5   3  11      386.00      375.35     47.11 o 
   6   3  11      275.97      248.77     52.24 o 
   7   3  11        0.97       25.49     32.24 o 
   0   4  11       12.04       74.36     43.67 o 
   1   4  11       56.53       -1.77     24.75 o 
   2   4  11        3.79       25.65     22.15 o 
   3   4  11        0.22        5.43     21.52 o 
   4   4  11        0.29       19.97     23.40 o 
   5   4  11        8.41      -20.98     24.45 o 
   6   4  11       59.54       41.63     35.21 o 
   7   4  11       26.87       11.35     32.34 o 
   1   5  11      408.77      451.89     54.52 o 
   2   5  11     1015.26     1026.95     79.67 o 
   3   5  11       44.63       52.45     24.75 o 
   4   5  11      180.77      187.14     37.17 o 
   5   5  11      399.46      411.35     53.07 o 
   6   5  11       89.44       51.76     32.37 o 
   7   5  11        4.69      -27.42     35.46 o 
   0   6  11       72.17      109.84     49.96 o 
   1   6  11        1.91       77.52     33.46 o 
   2   6  11       28.70       31.74     29.38 o 
   3   6  11       59.19       74.12     26.76 o 
   4   6  11       78.80       40.70     32.87 o 
   5   6  11       38.75       40.64     33.90 o 
   6   6  11       20.53       65.35     38.63 o 
   1   7  11      260.84      228.27     47.91 o 
   2   7  11      943.47      967.40     93.29 o 
   3   7  11       11.69       30.52     31.07 o 
   4   7  11      146.90      111.41     37.35 o 
   5   7  11      350.87      356.03     60.44 o 
   6   7  11      158.48      155.27     48.69 o 
   0   8  11       96.15       98.95     53.42 o 
   1   8  11       59.47       79.52     34.87 o 
   2   8  11        2.42       71.36     39.34 o 
   3   8  11        0.38       66.71     37.05 o 
   4   8  11       14.63      -10.79     33.16 o 
   5   8  11       26.05      -15.58     31.72 o 
   6   8  11       53.97       14.53     34.94 o 
   1   9  11      114.10      150.02     43.26 o 
   2   9  11      789.83      873.67     93.65 o 
   3   9  11       11.99       41.92     34.55 o 
   4   9  11      191.74      172.00     57.81 o 
   5   9  11      167.81      130.21     53.82 o 
   0  10  11       71.44       78.45     54.30 o 
   1  10  11        5.61       -0.44     27.47 o 
   2  10  11       35.23        4.61     28.53 o 
   3  10  11       11.65       46.74     43.84 o 
   4  10  11       83.96       93.60     44.72 o 
   5  10  11        0.01      -15.90     38.96 o 
   1  11  11      293.41      335.09     61.68 o 
   2  11  11      575.85      570.23     74.33 o 
   3  11  11       66.25       52.87     40.94 o 
   4  11  11      101.56      135.93     48.48 o 
   0  12  11      321.28      261.79     79.23 o 
   1  12  11       11.29       34.20     36.82 o 
   2  12  11        7.69       38.29     35.52 o 
   3  12  11       65.17       79.66     44.39 o 
   1  13  11       68.25       46.97     42.73 o 
   2  13  11      199.27      151.68     50.80 o 
   0   0  12       22.58       94.86     57.32 o 
   1   0  12       85.83      177.99     65.60 o 
   2   0  12      385.79      363.50     79.11 o 
   3   0  12      628.84      627.06     99.99 o 
   4   0  12      205.32      170.34     72.99 o 
   5   0  12        0.86       -1.20     41.94 o 
   1   1  12       13.38       52.76     28.66 o 
   2   1  12       23.05        6.45     24.23 o 
   3   1  12       31.71       44.92     28.82 o 
   4   1  12        0.84       -2.24     24.83 o 
   5   1  12       32.43       47.83     35.43 o 
   0   2  12     1085.92     1021.70    153.32 o 
   1   2  12      171.10      187.51     46.02 o 
   2   2  12        1.71      -28.38     34.23 o 
   3   2  12      727.54      641.06     68.09 o 
   4   2  12      229.32      162.54     46.06 o 
   5   2  12        0.69      -31.21     32.22 o 
   1   3  12        8.70       23.76     32.57 o 
   2   3  12        4.08       81.48     35.87 o 
   3   3  12        0.29       -1.49     29.67 o 
   4   3  12        4.38       70.73     41.41 o 
   5   3  12       33.73       76.89     41.58 o 
   0   4  12      352.12      357.20     78.94 o 
   1   4  12      552.42      526.06     73.93 o 
   2   4  12       33.19       35.06     36.90 o 
   3   4  12      431.08      490.91     69.46 o 
   4   4  12      134.24      173.42     60.00 o 
   5   4  12        0.51      -10.35     34.84 o 
   1   5  12       12.22       12.53     34.24 o 
   2   5  12        9.14       10.74     31.52 o 
   3   5  12        4.67       23.36     32.32 o 
   4   5  12        1.21      -40.54     40.54 o 
   5   5  12       26.65       54.26     50.39 o 
   0   6  12      366.24      395.15     85.54 o 
   1   6  12      134.39      148.09     42.24 o 
   2   6  12       57.38       88.84     43.39 o 
   3   6  12      514.82      545.19     77.54 o 
   4   6  12      207.30      154.54     50.49 o 
   1   7  12        0.65       -0.09     28.78 o 
   2   7  12       10.31       36.75     40.83 o 
   3   7  12        0.12       51.46     40.02 o 
   4   7  12       12.43       18.39     40.58 o 
   0   8  12      150.76      147.83     72.31 o 
   1   8  12      297.24      353.88     61.77 o 
   2   8  12       53.48       65.64     42.54 o 
   3   8  12      410.38      467.71     81.92 o 
   1   9  12       32.89       22.33     32.39 o 
   2   9  12       64.59       51.89     41.50 o 
   3   9  12        9.89       20.53     39.37 o 
   0  10  12      260.61      206.93     76.44 o 
   1  10  12      214.77      158.95     48.54 o 
   2  10  12        0.53      -32.74     45.81 o 
   1   1  13      553.60      481.68    109.80 o 
   2   1  13       82.83       86.52     65.47 o 
   3   1  13      128.14       12.22     72.67 o 
   0   2  13       93.37      151.81    135.09 o 
   1   2  13        0.21       -3.01     46.54 o 
   2   2  13       50.79       87.64     64.85 o 
   1   3  13      277.97      295.00     74.58 o 
   2   3  13       38.74       64.05     48.50 o 
   0   4  13        0.68      -13.60     54.82 o 
   1   4  13       14.09      -23.36     42.64 o 
   2   4  13        8.83       -0.87     38.77 o 
   1   5  13      397.21      456.47    100.68 o 
                                                 
